# Supplementary material for: Mechanism Analysis of Amphotericin B Controlling Postharvest Gray Mold in Table Grapes
Source: Foods. 2025 Apr 3;14(7):1260. doi: 10.3390/foods14071260 (PMC11988977; doi:10.3390/foods14071260)
Supplement: Supplementary file 1 [file foods-14-01260-s001.zip]

Archive with 2 entries (2 files):
- Supplementary Table S1--Primers used in this article.xlsx
- Supplementary Table S2--Differentially expressed genes between control and AMB-treated samples.xlsx
