# Supplementary material for: Mechanism Analysis of Amphotericin B Controlling Postharvest Gray Mold in Table Grapes
Source: Foods. 2025 Apr 3;14(7):1260. doi: 10.3390/foods14071260 (PMC11988977; doi:10.3390/foods14071260)
Supplement: Supplementary file 1 [file foods-14-01260-s001.zip › Supplementary Table S1--Primers used in this article.xlsx]

## Sheet: Sheet1
Primers used in this article
Gene name	Primers (5'→3')
Bcin13g05070-F	AATTGAGTGGCAAGACGTGG
Bcin13g05070-R	TAACTACCTATGTCACCCACAG
Bcin01g11010-F	TTGCAGGAATTAGTCGACCAC
Bcin01g11010-R	ACGCTGCGTTTCTTTGATGAGG
Bcin08g06270-F	CGTTTAACATTGAGTGCCACAC
Bcin08g06270-R	ATTTCCCGCTTCCGTGAACT
Bcin07g02190-F	GCATGTTTTCGGGCCAAAAC
Bcin07g02190-R	CAACCATTGTACGCAGTGGTA
Bcin07g02180-F	ACTGGTCCCTTGTTCTTTGG
Bcin07g02180-R	GCAGCAATAGCAATACCTCG
Bcin01g00360-F	GATGGATATGCCTCCAAATTCC
Bcin01g00360-R	GAGAAAACTGTTTGGCATGCTG
Bcin01g00800-F	CTCCACTATGGTTCTTCAACC
Bcin01g00800-R	ACCATGAGAAGAGTTGGATCTTCC
Bcin01g06290-F	CTTCATTGGTATACTCGGTGG
Bcin01g06290-R	GGATACTCTCCAAGCGACAT
