# Supplementary material for: Mechanism Analysis of Amphotericin B Controlling Postharvest Gray Mold in Table Grapes
Source: Foods. 2025 Apr 3;14(7):1260. doi: 10.3390/foods14071260 (PMC11988977; doi:10.3390/foods14071260)
Supplement: Supplementary file 1 [file foods-14-01260-s001.zip › Supplementary Table S2--Differentially expressed genes between control and AMB-treated samples.xlsx]

## Sheet: DEGs
Differentially expressed genes between control and AMB-treated samples
gene_id	gene_symbol	log2(fc)	pval	qval	fc	up&down	significant	go_id	description	pathway_id
Bcin07g02180	Bctpo1	5.4181	0	0	42.7576	up	yes	GO:0055085|GO:0022857|GO:0016021|GO:0016020	membrane	bfu02000
Bcin13g05070		6.2546	1.39696e-288	6.92544e-285	76.3536	up	yes	GO:0016021|GO:0016020	membrane
Bcin01g11010		5.8020	1.28734e-236	4.25466e-233	55.7944	up	yes	GO:0020037|GO:0009405|GO:0004497|GO:0005506|GO:0016705	obsolete pathogenesis
Bcin01g11020		5.3397	4.61513e-233	1.14398e-229	40.4956	up	yes	GO:0046872|GO:0016491|GO:0020037|GO:0016020	membrane
Bcin10g04970		-3.8282	3.02201e-178	5.99265e-175	0.0704	down	yes	GO:0016021|GO:0016020	membrane
Bcin04g06590		-4.1490	1.02596e-170	1.6954e-167	0.0564	down	yes
Bcin16g00810		-3.5734	8.14225e-160	1.15329e-156	0.0840	down	yes
Bcin05g01970		3.7268	4.59666e-154	5.69699e-151	13.2395	up	yes
Bcin08g07040		3.3936	3.54175e-151	3.90183e-148	10.5094	up	yes	GO:0070330|GO:0046872|GO:0020037|GO:0009405|GO:0016491|GO:0004497|GO:0003958|GO:0005506|GO:0010181|GO:0016705	metal ion binding
Bcin16g03180		3.3460	1.08359e-146	1.07438e-143	10.1681	up	yes	GO:0016491|GO:0016627|GO:0050660	oxidoreductase activity
Bcin05g06280		3.3275	2.62181e-145	2.36321e-142	10.0388	up	yes	GO:0016628|GO:0016491	oxidoreductase activity
Bcin12g02660		3.6259	1.25452e-139	1.03654e-136	12.3455	up	yes
Bcin01g11030		3.5368	2.47302e-136	1.88615e-133	11.6060	up	yes	GO:0003857|GO:0070403|GO:0016491|GO:0016616|GO:0006631	oxidoreductase activity
Bcin14g04570		-3.2084	1.80189e-132	1.27612e-129	0.1082	down	yes	GO:0016021|GO:0005215|GO:0016887|GO:0098655|GO:0006812|GO:0005524|GO:0000166|GO:0019829|GO:0016020	monoatomic cation transmembrane transport
Bcin04g03900		-3.7552	1.78959e-131	1.18292e-128	0.0741	down	yes	GO:0016021|GO:0016020	membrane
Bcin03g04860		3.0522	4.60212e-125	2.85187e-122	8.2948	up	yes	GO:0018580	nitronate monooxygenase activity
Bcin13g00770		3.0012	6.24935e-123	3.64484e-120	8.0067	up	yes	GO:0003824	catalytic activity
Bcin13g02960		-3.3811	8.19145e-115	4.51212e-112	0.0960	down	yes	GO:0006508|GO:0005576|GO:0004181|GO:0008270	extracellular region
Bcin08g06270		3.1509	3.97899e-114	2.07641e-111	8.8821	up	yes	GO:0016787|GO:0016021|GO:0016020	membrane
Bcin12g04490		2.8719	5.86315e-113	2.90666e-110	7.3203	up	yes	GO:0055085|GO:0022857|GO:0016021|GO:0016020	membrane
Bcin07g02190		4.5239	1.68713e-112	7.96565e-110	23.0056	up	yes
Bcin04g03230		2.9249	1.88591e-110	8.49945e-108	7.5942	up	yes	GO:0016491	oxidoreductase activity
Bcin15g05110		2.7959	9.15138e-109	3.94504e-106	6.9448	up	yes	GO:0018580	nitronate monooxygenase activity
Bcin04g06330		2.7858	4.24419e-105	1.75338e-102	6.8961	up	yes	GO:0016746|GO:0016740|GO:0016747	transferase activity
Bcin12g00940		2.7382	1.30649e-104	5.18152e-102	6.6726	up	yes	GO:0016746|GO:0016740|GO:0016747	transferase activity
Bcin07g03000		2.7503	3.69942e-104	1.41076e-101	6.7286	up	yes	GO:0005743|GO:0005739|GO:0016021|GO:0016020	mitochondrial inner membrane
Bcin03g07910	Bccat2	2.6559	4.04557e-99	1.48562e-96	6.3025	up	yes	GO:0016746|GO:0016740	transferase activity	bfu04146|bfu04011|bfu00630|bfu00380
Bcin02g05870		2.6387	1.02552e-97	3.63144e-95	6.2278	up	yes	GO:0016628|GO:0016491	oxidoreductase activity
Bcin14g01770		2.5735	2.52428e-92	8.63043e-90	5.9526	up	yes	GO:0055085|GO:0022857|GO:0016021|GO:0016020	membrane
Bcin14g02030		2.5497	2.67512e-90	8.84126e-88	5.8551	up	yes	GO:0003997|GO:0050660|GO:0033540|GO:0071949|GO:0005777|GO:0006631|GO:0006629|GO:0016627|GO:0006635	lipid metabolic process
Bcin06g03640		2.8190	1.87747e-89	6.00487e-87	7.0568	up	yes	GO:0055085|GO:0022857|GO:0016021|GO:0016020	transmembrane transport
Bcin01g01550		-2.5061	2.04143e-89	6.32525e-87	0.1760	down	yes
Bcin08g00640		-2.5513	7.19547e-89	2.16191e-86	0.1706	down	yes
Bcin05g00340		2.5014	4.42569e-88	1.29061e-85	5.6622	up	yes	GO:0016491|GO:0008270	oxidoreductase activity
Bcin09g05240		-2.6870	5.14081e-87	1.45632e-84	0.1553	down	yes	GO:0055085|GO:0022857|GO:0016021|GO:0016020	transmembrane transport
Bcin06g01300		2.4332	9.98458e-84	2.74992e-81	5.4008	up	yes	GO:0006515|GO:0031957|GO:0005811|GO:0000038|GO:0005324|GO:0004467|GO:0044539|GO:0005783|GO:0005777|GO:0006633|GO:0009898	cytoplasmic side of plasma membrane
Bcin15g05670		-2.8538	2.6683e-80	7.15032e-78	0.1383	down	yes	GO:0016021|GO:0005215|GO:0016887|GO:0098655|GO:0006812|GO:0005524|GO:0000166|GO:0019829|GO:0016020	monoatomic cation transmembrane transport
Bcin11g00060	Bcagp2	2.7038	3.29464e-78	8.59641e-76	6.5150	up	yes	GO:0000329|GO:0016021|GO:0055085|GO:0005789|GO:0006865|GO:0005886|GO:1902274|GO:1902269|GO:0016020	plasma membrane	bfu02000
Bcin16g02770	Bcmp1	2.3250	6.22086e-78	1.58153e-75	5.0107	up	yes	GO:0016787|GO:0046872|GO:0006508|GO:0008237|GO:0008233|GO:0004222	peptidase activity	bfu01002
Bcin01g07920	Bcsps19	2.3006	5.73417e-77	1.42136e-74	4.9267	up	yes	GO:0008670|GO:0016491|GO:0009062|GO:0055114	oxidoreductase activity
Bcin04g02680		2.3759	1.48062e-76	3.58057e-74	5.1905	up	yes	GO:0055085|GO:0022857|GO:0016021|GO:0016020	membrane
Bcin15g00320		-2.2809	1.28044e-74	3.02275e-72	0.2058	down	yes	GO:0020037|GO:0019825	heme binding
Bcin09g01530	Bctes1	2.3055	1.46499e-74	3.378e-72	4.9433	up	yes	GO:0047617|GO:0006637	acyl-CoA metabolic process
Bcin14g04210		2.4222	1.01392e-72	2.28477e-70	5.3600	up	yes	GO:0016791	phosphatase activity
Bcin09g03840		2.7488	2.00403e-71	4.41555e-69	6.7215	up	yes	GO:0003676|GO:0008270	nucleic acid binding
Bcin07g01720		-2.2929	2.46463e-71	5.31236e-69	0.2041	down	yes	GO:0008236|GO:0006508	serine-type peptidase activity
Bcin06g07350		2.2394	2.97036e-71	6.26619e-69	4.7220	up	yes
Bcin03g07180		2.6266	6.05046e-69	1.2498e-66	6.1759	up	yes
Bcin06g07240	Bccrc1	2.1186	7.52206e-66	1.52207e-63	4.3427	up	yes	GO:0005743|GO:0005739|GO:0016021|GO:0016020	mitochondrial inner membrane	bfu02000
Bcin14g01530		2.1242	3.83371e-65	7.60224e-63	4.3595	up	yes	GO:0050660|GO:0046872|GO:0020037|GO:0003995|GO:0016627	flavin adenine dinucleotide binding
Bcin16g03120		2.0961	5.84091e-65	1.13554e-62	4.2756	up	yes	GO:0004471|GO:0051287|GO:0046872|GO:0004470|GO:0016491	oxidoreductase activity
Bcin01g08220		2.1369	9.39158e-65	1.79072e-62	4.3982	up	yes	GO:0016651|GO:0016491	oxidoreductase activity
Bcin02g01320		2.1902	2.1626e-64	4.0457e-62	4.5637	up	yes	GO:0000062|GO:0016021|GO:0016020	membrane
Bcin09g05090		2.0806	5.86503e-64	1.07688e-61	4.2298	up	yes	GO:0016021|GO:0016020	membrane
Bcin12g02980		2.1186	3.87224e-63	6.9806e-61	4.3427	up	yes	GO:0016021|GO:0016020	membrane
Bcin07g02170		2.3437	8.27067e-63	1.46435e-60	5.0760	up	yes	GO:0016021|GO:0020037|GO:0009405|GO:0004497|GO:0005506|GO:0016705|GO:0016020	membrane
Bcin04g05270		-2.1558	9.47429e-63	1.64803e-60	0.2244	down	yes
Bcin06g00640		2.1020	8.96927e-62	1.53328e-59	4.2931	up	yes	GO:0050661|GO:0004499|GO:0050660|GO:0016491	oxidoreductase activity
Bcin05g05120		2.4288	3.79811e-61	6.38276e-59	5.3845	up	yes	GO:0055114	obsolete oxidation-reduction process
Bcin07g04130		2.0237	5.1274e-61	8.47303e-59	4.0663	up	yes	GO:0016491|GO:0006635|GO:0005777	oxidoreductase activity
Bcin01g09630		-2.1793	7.00534e-61	1.13865e-58	0.2208	down	yes
Bcin12g02780	Bcopi10	2.0153	5.46486e-60	8.73937e-58	4.0425	up	yes
Bcin05g03460		-2.2204	1.20153e-59	1.89097e-57	0.2146	down	yes
Bcin10g02650		2.0484	3.08934e-59	4.78606e-57	4.1364	up	yes	GO:0004553|GO:0005975	hydrolase activity, hydrolyzing O-glycosyl compounds
Bcin09g05300		1.9640	4.80339e-58	7.32701e-56	3.9015	up	yes	GO:0008073	ornithine decarboxylase inhibitor activity
Bcin13g03810		1.9946	4.67511e-57	7.02329e-55	3.9850	up	yes	GO:0003824	catalytic activity
Bcin07g04800		1.9621	4.79575e-56	7.097e-54	3.8964	up	yes	GO:0016021|GO:0046872|GO:0020037|GO:0009405|GO:0016491|GO:0004497|GO:0005506|GO:0016705|GO:0016020	membrane
Bcin11g01810		2.1151	7.50671e-56	1.09455e-53	4.3322	up	yes	GO:0016491	oxidoreductase activity
Bcin09g05120		1.9217	2.0026e-55	2.87765e-53	3.7887	up	yes	GO:0046872|GO:0020037|GO:0016021|GO:0016020	membrane
Bcin16g04180		1.9566	3.14357e-55	4.45264e-53	3.8814	up	yes	GO:0016021|GO:0016020	membrane
Bcin16g02010	Bcfes1	1.9044	7.01556e-55	9.79709e-53	3.7435	up	yes	GO:0071629|GO:0000774|GO:0005829	cytosol	bfu03110|bfu04141
Bcin09g06110		1.9009	9.59769e-55	1.32168e-52	3.7346	up	yes	GO:0006097|GO:0003824|GO:0006099|GO:0016740|GO:0004474	transferase activity
Bcin11g06000		1.9168	5.40856e-54	7.34601e-52	3.7758	up	yes
Bcin08g00010		1.9461	1.25808e-53	1.68565e-51	3.8534	up	yes	GO:0016021|GO:0046872|GO:0020037|GO:0009405|GO:0016491|GO:0004497|GO:0005506|GO:0016705|GO:0016020	membrane
Bcin13g04210		2.8051	1.51019e-53	1.99648e-51	6.9891	up	yes	GO:0015035|GO:0016491|GO:0016740|GO:0004364	transferase activity
Bcin10g03590		1.8877	5.79761e-53	7.52408e-51	3.7004	up	yes	GO:0005347|GO:0016021|GO:0055085|GO:0000295|GO:0015867|GO:0007031|GO:0005739|GO:0005743|GO:0005778|GO:0006635|GO:0016020	peroxisomal membrane
Bcin12g06760		-1.9772	5.84321e-53	7.52408e-51	0.2540	down	yes
Bcin05g01200		1.8684	1.03961e-52	1.32151e-50	3.6514	up	yes	GO:0055085|GO:0022857|GO:0016021|GO:0016020	membrane
Bcin01g10250		1.9587	1.46094e-52	1.83357e-50	3.8871	up	yes	GO:0016021|GO:0016020	membrane
Bcin15g02900		2.0538	1.95086e-52	2.41785e-50	4.1520	up	yes	GO:0047617	acyl-CoA hydrolase activity
Bcin13g02780		1.8465	9.48657e-52	1.16123e-49	3.5963	up	yes	GO:0030643|GO:0016021|GO:0055085|GO:0022857|GO:0016020	cellular phosphate ion homeostasis
Bcin13g00020		1.8717	1.45427e-51	1.75843e-49	3.6596	up	yes	GO:0016747|GO:0008080	acyltransferase activity, transferring groups other than amino-acyl groups
Bcin01g00360	Bcerg1	-1.8249	8.13172e-51	9.71398e-49	0.2823	down	yes	GO:0043231|GO:0004506|GO:0016021|GO:0016126|GO:0050660|GO:0031090|GO:0005789|GO:0005783|GO:0016491|GO:0016020	endoplasmic reticulum membrane	bfu00100|bfu00909
Bcin07g06300		1.8974	1.39779e-50	1.64989e-48	3.7255	up	yes	GO:0047617	acyl-CoA hydrolase activity
Bcin06g06460		1.8444	1.9129e-50	2.23134e-48	3.5911	up	yes
Bcin12g03210		1.8212	2.83294e-50	3.26612e-48	3.5337	up	yes	GO:0006515|GO:0016485|GO:0004176|GO:0016558|GO:0016787|GO:0008236|GO:0004252|GO:0006508|GO:0005782|GO:0030163|GO:0016887|GO:0005777|GO:0008233|GO:0005524|GO:0000166	serine-type peptidase activity
Bcin14g02960		1.8964	2.35337e-49	2.68203e-47	3.7229	up	yes	GO:0003824|GO:0016853|GO:0006635|GO:0005777	fatty acid beta-oxidation
Bcin14g03680		-2.0093	4.92569e-49	5.5498e-47	0.2484	down	yes
Bcin11g02620	Bchol1	-1.9770	6.0247e-49	6.71179e-47	0.2540	down	yes	GO:0055085|GO:0022857|GO:0016021|GO:0016020	membrane
Bcin01g04930		-1.7838	9.18681e-49	1.01208e-46	0.2904	down	yes
Bcin11g00340		1.9869	1.40128e-48	1.52678e-46	3.9638	up	yes	GO:0016787	hydrolase activity
Bcin02g08560		1.9669	2.66918e-48	2.87662e-46	3.9092	up	yes	GO:0016021|GO:0006811|GO:0000041|GO:0016491|GO:0000293|GO:0016020	transition metal ion transport
Bcin06g03610		1.7786	4.47302e-48	4.76881e-46	3.4309	up	yes	GO:0016021|GO:0055085|GO:0035672|GO:0015833|GO:0015031|GO:0035673|GO:0016020	oligopeptide transmembrane transport
Bcin15g03080	BccutA	1.7905	4.7876e-48	5.0499e-46	3.4593	up	yes	GO:0050525|GO:0016787|GO:0005576|GO:0052689	carboxylic ester hydrolase activity	bfu99980
Bcin10g05840		1.8102	2.47194e-47	2.57993e-45	3.5069	up	yes	GO:0055085|GO:0022857|GO:0016021|GO:0016020	membrane
Bcin06g01360	Bciks1	1.7793	6.5556e-47	6.77071e-45	3.4326	up	yes	GO:0005524|GO:0004672|GO:0006468	protein phosphorylation
Bcin04g02940		1.8205	7.00052e-47	7.15569e-45	3.5320	up	yes
Bcin05g05160		-2.0304	4.27146e-46	4.32158e-44	0.2448	down	yes
Bcin11g03050		-2.1766	9.12045e-46	9.13427e-44	0.2212	down	yes	GO:0016021|GO:0005215|GO:0016887|GO:0098655|GO:0006812|GO:0005524|GO:0000166|GO:0019829|GO:0016020	monoatomic cation transmembrane transport
Bcin09g00620		-1.8272	1.59847e-45	1.58489e-43	0.2818	down	yes	GO:0005975|GO:0016810	hydrolase activity, acting on carbon-nitrogen (but not peptide) bonds
EFBcG00000013268	Afu_190	3.0335	2.3869e-45	2.34318e-43	8.1880	up	yes
Bcin11g04410	Bchsp78	1.7170	2.69002e-45	2.61486e-43	3.2876	up	yes	GO:0042026|GO:0043335|GO:0005759|GO:0016887|GO:0050821|GO:0034605|GO:0005524|GO:0000002|GO:0000166|GO:0051787	mitochondrial matrix
Bcin07g00680		1.7833	6.40617e-45	6.16672e-43	3.4422	up	yes	GO:0018580	nitronate monooxygenase activity
Bcin02g01330		1.9481	1.40133e-44	1.33598e-42	3.8586	up	yes	GO:0046872|GO:0016846	metal ion binding
Bcin09g03540		1.9302	1.94252e-44	1.83429e-42	3.8111	up	yes
Bcin09g00650	Bccit3	1.7005	2.44726e-44	2.28911e-42	3.2500	up	yes	GO:0019629|GO:0006099|GO:0050440|GO:0016740|GO:0046912|GO:0005739|GO:0004108	mitochondrion	bfu00020|bfu00630
Bcin12g06270		-1.7118	2.66475e-44	2.46925e-42	0.3053	down	yes
Bcin16g01120		1.9194	5.9834e-44	5.4931e-42	3.7826	up	yes
Bcin12g04690		1.6900	8.80691e-44	8.01106e-42	3.2267	up	yes	GO:0016491|GO:0003995|GO:0016627|GO:0050660	oxidoreductase activity
Bcin02g05980		1.7574	1.33716e-43	1.20527e-41	3.3808	up	yes
Bcin04g03500		-1.9997	2.07754e-43	1.85575e-41	0.2501	down	yes	GO:0016021|GO:0016020	membrane
Bcin08g02270		1.7256	2.96139e-43	2.62162e-41	3.3072	up	yes	GO:0005778|GO:0005779|GO:0016559|GO:0016020	membrane
Bcin11g01060		1.7250	8.34142e-43	7.31905e-41	3.3059	up	yes	GO:0020037|GO:0009405|GO:0004497|GO:0005506|GO:0016705	obsolete pathogenesis
Bcin13g05580		-1.6579	1.88245e-42	1.63724e-40	0.3169	down	yes	GO:0046872|GO:0016491|GO:0008270	metal ion binding
Bcin01g10630		2.2766	2.12483e-42	1.83197e-40	4.8453	up	yes
Bcin04g05680	Bchfd1	1.6549	4.84776e-42	4.14358e-40	3.1490	up	yes	GO:0016491|GO:0006081|GO:0016620	oxidoreductase activity	bfu00906
Bcin03g02870		1.7517	5.65055e-42	4.78848e-40	3.3675	up	yes	GO:0046872|GO:0016491|GO:0044283|GO:1901362	organic cyclic compound biosynthetic process
Bcin07g00360		-1.6468	1.8628e-41	1.56523e-39	0.3193	down	yes
Bcin04g04350	Bcdip5	-1.6349	3.50398e-41	2.91949e-39	0.3220	down	yes	GO:0006865|GO:0055085|GO:0016021|GO:0016020	transmembrane transport	bfu02000
Bcin08g00280		1.9184	5.19791e-41	4.29477e-39	3.7801	up	yes	GO:0016787|GO:0006508|GO:0004185|GO:0008233|GO:0004180	carboxypeptidase activity
Bcin12g01120		2.4080	6.15919e-41	5.04697e-39	5.3073	up	yes
Bcin10g01960		-1.6451	9.6895e-41	7.8747e-39	0.3197	down	yes
Bcin14g01480		-1.6206	1.28919e-40	1.03921e-38	0.3252	down	yes	GO:0015035|GO:0016491	oxidoreductase activity
Bcin02g00016		1.8613	3.7075e-40	2.96451e-38	3.6334	up	yes	GO:1901362|GO:0031177|GO:0016788|GO:0018130|GO:0009058	organic cyclic compound biosynthetic process
Bcin06g00130		-1.6338	6.2901e-40	4.9893e-38	0.3222	down	yes	GO:0016021|GO:0055085|GO:0035672|GO:0015833|GO:0015031|GO:0035673|GO:0016020	oligopeptide transmembrane transport
Bcin15g01560		1.6385	1.17385e-39	9.23706e-38	3.1135	up	yes
Bcin10g02660		1.5928	1.47602e-39	1.15234e-37	3.0164	up	yes	GO:0046872|GO:0016846	metal ion binding
Bcin09g05280		1.6285	2.1659e-39	1.67773e-37	3.0919	up	yes
Bcin10g05710		-1.5967	2.72139e-39	2.09168e-37	0.3306	down	yes	GO:0016787|GO:0008152|GO:0005975|GO:0004553|GO:0016798	hydrolase activity, acting on glycosyl bonds
Bcin01g00800	Bclcc8	-1.5957	3.11359e-39	2.37471e-37	0.3309	down	yes	GO:0046872|GO:0005507|GO:0016491	metal ion binding
Bcin14g01070		1.9040	8.1026e-39	6.13261e-37	3.7425	up	yes	GO:0016491	oxidoreductase activity
Bcin06g05150		1.6258	8.63014e-39	6.48241e-37	3.0862	up	yes	GO:0055085|GO:0022857|GO:0016021|GO:0016020	membrane
Bcin14g00210		1.6093	1.09506e-38	8.16354e-37	3.0509	up	yes	GO:0010181|GO:0016491	oxidoreductase activity
Bcin07g07000		-1.7737	1.11576e-38	8.25577e-37	0.2924	down	yes	GO:0005515	protein binding
Bcin04g03880		-2.0606	1.47934e-38	1.0865e-36	0.2397	down	yes	GO:0016021|GO:0016020	membrane
Bcin13g00500		1.5766	2.71577e-38	1.97991e-36	2.9826	up	yes	GO:0016021|GO:0016020	membrane
Bcin03g03940		1.5621	4.53979e-38	3.28555e-36	2.9529	up	yes	GO:0016021|GO:0016747|GO:0003988|GO:0016740|GO:0016746|GO:0016020	membrane
Bcin11g01020		1.5816	6.83404e-38	4.91011e-36	2.9931	up	yes	GO:0016787|GO:0003824|GO:0009072|GO:0046872|GO:0006572|GO:0004334|GO:0006559	hydrolase activity
Bcin14g01580		1.6554	1.02047e-37	7.27911e-36	3.1501	up	yes	GO:0046872|GO:0016491|GO:0016616|GO:0008270	metal ion binding
Bcin10g03900		1.5714	1.54645e-37	1.09522e-35	2.9719	up	yes	GO:0006310|GO:0000002|GO:0000150|GO:0003697	mitochondrial genome maintenance
Bcin02g03480		1.8138	2.22797e-37	1.56669e-35	3.5157	up	yes	GO:0016787	hydrolase activity
Bcin03g02860	Bcsis1	1.5398	2.61813e-37	1.82808e-35	2.9076	up	yes	GO:0005634|GO:0022627|GO:0071630|GO:0070843|GO:0051082|GO:0006413|GO:0140453|GO:0006457|GO:0035719|GO:0072671|GO:0051787	cytosolic small ribosomal subunit	bfu03110
Bcin12g04640		-1.5447	3.16896e-37	2.19722e-35	0.3428	down	yes	GO:0071949|GO:0016491|GO:0050660	flavin adenine dinucleotide binding
Bcin11g01040		-1.5443	4.11546e-37	2.83367e-35	0.3429	down	yes
Bcin16g03530		1.5447	5.10471e-37	3.46666e-35	2.9175	up	yes	GO:0008237|GO:0030145|GO:0070006	metallopeptidase activity
Bcin08g02950		-1.5455	5.09725e-37	3.46666e-35	0.3426	down	yes	GO:0016491	oxidoreductase activity
Bcin05g02020		2.4849	5.20784e-37	3.51264e-35	5.5980	up	yes	GO:0016021|GO:0016020	membrane
Bcin01g03270		-1.5325	1.03215e-36	6.9147e-35	0.3457	down	yes
Bcin09g03850		2.8521	1.24016e-36	8.25245e-35	7.2204	up	yes	GO:0004801|GO:0005975|GO:0006098|GO:0016740	transferase activity
Bcin15g00660		-2.1098	2.16605e-36	1.43176e-34	0.2317	down	yes	GO:0008757	S-adenosylmethionine-dependent methyltransferase activity
Bcin06g05360		1.6128	2.19662e-36	1.44235e-34	3.0585	up	yes	GO:0016829	lyase activity
Bcin15g02550		-1.6818	2.54943e-36	1.663e-34	0.3117	down	yes
Bcin10g03910	Bchsp104	1.5152	2.853e-36	1.84886e-34	2.8585	up	yes	GO:0042026|GO:0005634|GO:0005737|GO:0043335|GO:0016887|GO:0140453|GO:0005524|GO:0071218|GO:0000166|GO:0070370|GO:0140602|GO:0051787	nucleolar ring
Bcin01g08000		-1.6177	4.47067e-36	2.87836e-34	0.3259	down	yes
Bcin07g00300		-1.5244	6.14836e-36	3.93297e-34	0.3476	down	yes
Bcin13g02690		-1.5113	1.08862e-35	6.91902e-34	0.3508	down	yes	GO:0016021|GO:1901135|GO:0016020	carbohydrate derivative metabolic process
Bcin15g03320		1.5118	1.14737e-35	7.24594e-34	2.8517	up	yes	GO:0016788	hydrolase activity, acting on ester bonds
Bcin01g03400		1.5442	1.49864e-35	9.40442e-34	2.9164	up	yes	GO:0055085|GO:0022857|GO:0016021|GO:0016020	membrane
Bcin10g00950		1.5868	1.61463e-35	1.00686e-33	3.0038	up	yes	GO:0008410|GO:0003824	catalytic activity
Bcin08g00400		1.7060	1.83837e-35	1.13922e-33	3.2626	up	yes
Bcin02g06840		1.5159	2.03956e-35	1.25604e-33	2.8598	up	yes	GO:0046952|GO:0016740|GO:0008410|GO:0005739|GO:0008260	transferase activity
Bcin02g01260		1.8649	3.0009e-35	1.83666e-33	3.6424	up	yes	GO:0016021|GO:0046872|GO:0020037|GO:0009405|GO:0016491|GO:0004497|GO:0005506|GO:0016705|GO:0016020	membrane
Bcin10g04370		1.5326	3.62247e-35	2.20348e-33	2.8931	up	yes	GO:0009922|GO:0102336|GO:0016021|GO:0102756|GO:0102338|GO:0102337|GO:0016740|GO:0006633|GO:0006631|GO:0006629|GO:0016020	fatty acid metabolic process
Bcin15g02820		-1.6769	4.20629e-35	2.54301e-33	0.3127	down	yes	GO:0005524|GO:0016887	ATP hydrolysis activity
Bcin05g02000		2.2654	4.86174e-35	2.92146e-33	4.8078	up	yes	GO:0016021|GO:0016020	membrane
Bcin06g04980	Bccab2	1.5352	7.144e-35	4.26703e-33	2.8982	up	yes	GO:0015937|GO:0003824	coenzyme A biosynthetic process	bfu00770
Bcin15g03150		1.4841	8.32347e-35	4.94175e-33	2.7974	up	yes	GO:0016787|GO:0008236|GO:0004252|GO:0046872|GO:0005615|GO:0006508|GO:0008233	peptidase activity
Bcin04g01430		1.4793	1.20647e-34	7.12036e-33	2.7882	up	yes
Bcin12g02040	Bcap8	1.4765	1.38163e-34	8.10582e-33	2.7827	up	yes	GO:0008233|GO:0016787|GO:0006508|GO:0004190	peptidase activity
Bcin12g06240	Bcpex12	1.5058	1.44069e-34	8.40261e-33	2.8399	up	yes	GO:0005515|GO:0016558|GO:0016567|GO:0046872|GO:0016562|GO:0005779|GO:0008022|GO:0005777|GO:0006625|GO:0016020|GO:0005778|GO:0008270	protein import into peroxisome matrix, receptor recycling
Bcin05g05130		1.6874	2.04989e-34	1.18858e-32	3.2207	up	yes
Bcin11g03290		1.6382	3.74936e-34	2.16133e-32	3.1129	up	yes
Bcin06g07610		1.7562	4.99387e-34	2.86209e-32	3.3781	up	yes	GO:0016772|GO:0016310|GO:0000160	phosphorelay signal transduction system
Bcin13g02130	Bcchs1	1.4723	7.19501e-34	4.09991e-32	2.7747	up	yes	GO:0016746|GO:0009058|GO:0016740|GO:0016747	transferase activity	bfu01008
Bcin02g05330		-1.4963	7.53778e-34	4.24643e-32	0.3545	down	yes
Bcin13g03950		1.7037	7.53699e-34	4.24643e-32	3.2573	up	yes	GO:0016787|GO:0031221|GO:0046373|GO:0000272|GO:0008152|GO:0005975|GO:0005576|GO:0019566|GO:0046556|GO:0016798|GO:0031222|GO:0045493	xylan catabolic process
Bcin08g06220		1.4630	7.91568e-34	4.43412e-32	2.7567	up	yes
Bcin15g04480		1.5548	1.1875e-33	6.61466e-32	2.9379	up	yes	GO:0055114	obsolete oxidation-reduction process
Bcin05g06010		1.7177	1.74846e-33	9.67469e-32	3.2892	up	yes
Bcin16g03320		-1.4661	1.75637e-33	9.67469e-32	0.3620	down	yes
Bcin07g02790		1.4768	2.38734e-33	1.30776e-31	2.7832	up	yes	GO:1901566|GO:0044550	organonitrogen compound biosynthetic process
Bcin04g00760	Bcfaa2	1.4507	3.64216e-33	1.98418e-31	2.7333	up	yes	GO:0015916|GO:0031957|GO:0042760|GO:0015910|GO:0031956|GO:0001676|GO:0004467|GO:0005777|GO:0006635	peroxisome	bfu00071|bfu00061|bfu04146|bfu04147|bfu01004
Bcin16g00930	CND3	-1.4329	9.7971e-33	5.3081e-31	0.3704	down	yes
Bcin16g01700		-1.7605	1.07989e-32	5.8191e-31	0.2951	down	yes
Bcin02g07220		1.4327	1.22092e-32	6.54349e-31	2.6996	up	yes	GO:0016627|GO:0050660	flavin adenine dinucleotide binding
Bcin01g06290	BccrnA	-1.4675	1.32901e-32	7.08447e-31	0.3616	down	yes	GO:0015112|GO:0016021|GO:0055085|GO:0015706|GO:0042128|GO:0005886|GO:0015707|GO:0022857|GO:0015113|GO:0016020	transmembrane transport	bfu02000|bfu00910
Bcin04g05650		-1.4817	1.83206e-32	9.71382e-31	0.3581	down	yes	GO:0046872|GO:0033609|GO:0045735	nutrient reservoir activity
ENSRNA049512094	Afu_294	1.7278	3.19534e-32	1.6852e-30	3.3121	up	yes
Bcin02g06280		1.4243	4.15364e-32	2.17901e-30	2.6839	up	yes
Bcin04g00180		1.6723	6.03249e-32	3.14801e-30	3.1873	up	yes
Bcin14g05360	Bchex5	-1.4197	7.81876e-32	4.03766e-30	0.3738	down	yes	GO:0055085|GO:0022857|GO:0016021|GO:0016020	transmembrane transport
Bcin15g03870		-1.5721	7.81425e-32	4.03766e-30	0.3363	down	yes	GO:0005975|GO:0030248|GO:0005576	carbohydrate metabolic process
Bcin02g03210		1.7544	8.91516e-32	4.57999e-30	3.3738	up	yes
Bcin11g00350	Bcpex14	1.4184	9.22464e-32	4.71455e-30	2.6728	up	yes	GO:0005515|GO:0016560|GO:0005777|GO:0015031|GO:0005778|GO:0016020	peroxisome
Bcin15g03860		1.4331	1.23916e-31	6.30064e-30	2.7003	up	yes	GO:0050661|GO:0004499|GO:0050660|GO:0016491	oxidoreductase activity
Bcin07g00770		1.4245	1.45555e-31	7.36316e-30	2.6841	up	yes	GO:0055085|GO:0022857|GO:0016021|GO:0016020	membrane
Bcin15g02380	Bcacp1	1.4039	1.53243e-31	7.71269e-30	2.6462	up	yes	GO:0006508|GO:0004190	proteolysis	bfu00190|bfu00061
Bcin07g06140	Bcmdj1	1.4164	1.72032e-31	8.60276e-30	2.6692	up	yes	GO:0031072|GO:0046872|GO:0051082|GO:0006457|GO:0005524|GO:0009408	unfolded protein binding	bfu03110|bfu03029
Bcin15g04750		-2.0289	1.72662e-31	8.60276e-30	0.2450	down	yes	GO:0016712|GO:0016021|GO:0046872|GO:0020037|GO:0009405|GO:0016491|GO:0004497|GO:0005506|GO:0016705|GO:0016020	membrane
Bcin04g05120		1.5388	2.01196e-31	9.97427e-30	2.9056	up	yes	GO:0005515	protein binding
Bcin06g00860		1.7642	3.67713e-31	1.80489e-29	3.3969	up	yes	GO:0016491|GO:0000166	oxidoreductase activity
Bcin12g06580		1.5304	3.66183e-31	1.80489e-29	2.8887	up	yes	GO:0046872|GO:0016846	metal ion binding
Bcin13g05060		1.4502	4.93938e-31	2.41251e-29	2.7325	up	yes
Bcin01g09520		1.4546	5.39591e-31	2.62257e-29	2.7408	up	yes
Bcin10g02830		1.4447	6.033e-31	2.91791e-29	2.7221	up	yes	GO:0055114	obsolete oxidation-reduction process
Bcin08g06460		-1.4003	9.47496e-31	4.53837e-29	0.3789	down	yes
Bcin12g02080		1.6309	9.47216e-31	4.53837e-29	3.0970	up	yes	GO:0003824	catalytic activity
Bcin03g00900		-1.5448	9.59268e-31	4.57267e-29	0.3427	down	yes	GO:0016021|GO:0016020	membrane
Bcin14g02940		1.6750	9.90747e-31	4.70012e-29	3.1931	up	yes	GO:0016491|GO:0006813|GO:0034765|GO:0005244	regulation of monoatomic ion transmembrane transport
Bcin08g00270	Bcstl1	-1.4155	1.0318e-30	4.87159e-29	0.3749	down	yes	GO:0055085|GO:0022857|GO:0016021|GO:0016020	transmembrane transport
Bcin01g09710		1.5395	1.14607e-30	5.38542e-29	2.9070	up	yes	GO:0046872|GO:0016846	metal ion binding
Bcin12g01540		1.4413	1.85528e-30	8.67693e-29	2.7157	up	yes	GO:0016021|GO:0016020	membrane
Bcin13g03730		-1.3919	2.45107e-30	1.14096e-28	0.3811	down	yes
Bcin07g06240		-1.4071	2.8084e-30	1.30118e-28	0.3771	down	yes	GO:0016021|GO:0016020	membrane
Bcin05g05900	Bcap5	1.3809	6.30943e-30	2.90967e-28	2.6044	up	yes	GO:0008233|GO:0016787|GO:0006508|GO:0004190	peptidase activity
Bcin14g01360		1.3869	6.71427e-30	3.08204e-28	2.6151	up	yes	GO:0046872|GO:0003824|GO:0020037|GO:0019441	catalytic activity
Bcin10g02670		1.6681	7.40338e-30	3.3827e-28	3.1780	up	yes
Bcin11g02050		1.4121	7.71392e-30	3.50842e-28	2.6613	up	yes	GO:0016491	oxidoreductase activity
Bcin06g05550		-1.7023	9.80822e-30	4.44057e-28	0.3073	down	yes	GO:0005515	protein binding
Bcin13g04000		-1.3619	1.05553e-29	4.75706e-28	0.3891	down	yes	GO:0016491	oxidoreductase activity
Bcin06g02530		-1.3715	1.1145e-29	5.00011e-28	0.3865	down	yes
Bcin06g00550		-1.4005	1.15479e-29	5.15755e-28	0.3788	down	yes
Bcin04g02250		1.3999	1.18766e-29	5.28057e-28	2.6387	up	yes	GO:0010181|GO:0016491|GO:0003959|GO:0050661	NADPH dehydrogenase activity
Bcin03g07320		1.3617	1.20378e-29	5.32832e-28	2.5700	up	yes	GO:0004519|GO:0004518|GO:0016070|GO:0016829|GO:0090502|GO:0033897|GO:0003723	endonuclease activity
Bcin13g02740	Bcpex11	1.3689	1.23829e-29	5.45671e-28	2.5828	up	yes	GO:0005778|GO:0005779|GO:0016559|GO:0016020	membrane
Bcin05g05280	Bcpex13	1.3616	1.2752e-29	5.59451e-28	2.5696	up	yes	GO:0005515|GO:0016021|GO:0016560|GO:1990429|GO:0008320|GO:0030674|GO:0005777|GO:0015031|GO:0005778|GO:0016020	protein transmembrane transporter activity
Bcin01g10670		1.3806	1.67463e-29	7.31451e-28	2.6037	up	yes	GO:0005515	protein binding
Bcin03g01280		-1.3642	3.15591e-29	1.37241e-27	0.3885	down	yes
Bcin08g03410		-1.3583	3.909e-29	1.69248e-27	0.3900	down	yes
Bcin03g00820		1.4220	4.00274e-29	1.72553e-27	2.6795	up	yes	GO:0004040|GO:0043864	indoleacetamide hydrolase activity
Bcin15g03840		1.9282	4.39193e-29	1.88511e-27	3.8059	up	yes
Bcin03g03930		2.4173	5.63361e-29	2.40764e-27	5.3418	up	yes	GO:0046872|GO:0016021|GO:0016020	membrane
Bcin06g04130		-1.5208	6.56841e-29	2.7951e-27	0.3485	down	yes	GO:0016021|GO:0016020	membrane
Bcin07g02760		1.6986	1.01966e-28	4.32048e-27	3.2459	up	yes
Bcin03g01300		-1.3390	1.26844e-28	5.35174e-27	0.3953	down	yes
Bcin06g03110		-1.3402	1.33891e-28	5.62513e-27	0.3950	down	yes	GO:0005634|GO:0000981|GO:0006355|GO:0006357|GO:0008270	regulation of transcription by RNA polymerase II
Bcin07g05260	Bcyaf9	1.3423	1.85186e-28	7.74733e-27	2.5356	up	yes	GO:0005634|GO:0016573|GO:0000785|GO:0006338|GO:0000812|GO:0000781|GO:0006355|GO:0035267|GO:0031509|GO:0006281	histone acetylation	bfu03082|bfu03036
Bcin12g03340	Bccuz1	1.3296	2.00139e-28	8.33771e-27	2.5134	up	yes	GO:0046872|GO:0008270	metal ion binding	bfu04990
Bcin13g02100		2.3034	2.32979e-28	9.66521e-27	4.9363	up	yes	GO:0016787|GO:0030245|GO:0008152|GO:0030248|GO:0005975|GO:0005576|GO:0000272|GO:0004553|GO:0016798	polysaccharide catabolic process
Bcin14g04580		-1.3296	2.55543e-28	1.05571e-26	0.3979	down	yes	GO:0046872|GO:0016491|GO:0008270	metal ion binding
Bcin15g00590	Bcvid27	1.3325	2.9363e-28	1.20803e-26	2.5184	up	yes
Bcin01g01590	Bccpd3	-1.3271	2.97248e-28	1.21786e-26	0.3986	down	yes
Bcin14g03930	Bcltf1	-1.3282	3.00454e-28	1.22593e-26	0.3983	down	yes	GO:0043565|GO:0006355|GO:0008270	regulation of DNA-templated transcription
Bcin10g03800		-1.3478	3.01702e-28	1.22597e-26	0.3929	down	yes	GO:0005515	protein binding
Bcin16g01490		1.4159	3.8807e-28	1.57049e-26	2.6682	up	yes	GO:0046872|GO:0020037|GO:0009405|GO:0016491|GO:0004497|GO:0005506|GO:0016705	metal ion binding
Bcin09g00480		-1.4099	4.38354e-28	1.76678e-26	0.3763	down	yes
Bcin09g03870		1.3197	5.153e-28	2.0685e-26	2.4962	up	yes	GO:0005525|GO:0003924|GO:0006996	organelle organization
Bcin12g02990		1.3374	5.5967e-28	2.23755e-26	2.5270	up	yes	GO:0005634	nucleus
Bcin12g03980		-1.6060	6.26669e-28	2.49535e-26	0.3285	down	yes	GO:0016021|GO:0016020	membrane
Bcin02g03090		-1.3809	6.64088e-28	2.63377e-26	0.3840	down	yes	GO:0004553|GO:0005975	hydrolase activity, hydrolyzing O-glycosyl compounds
Bcin09g01150		1.6435	7.78685e-28	3.07596e-26	3.1243	up	yes	GO:0005975|GO:0030248|GO:0005576	carbohydrate metabolic process
Bcin15g04760		-2.0057	8.72816e-28	3.43412e-26	0.2490	down	yes	GO:0016747	acyltransferase activity, transferring groups other than amino-acyl groups
Bcin09g02220		-1.6383	9.29682e-28	3.62905e-26	0.3212	down	yes	GO:0016712|GO:0016021|GO:0020037|GO:0009405|GO:0004497|GO:0005506|GO:0016705|GO:0016020	membrane
Bcin13g00030		1.3834	9.29042e-28	3.62905e-26	2.6089	up	yes
Bcin04g06730		-1.3068	1.12977e-27	4.39283e-26	0.4042	down	yes	GO:0031225|GO:0005576|GO:0005618|GO:0016020	membrane
Bcin05g03230		-1.3061	1.30836e-27	5.06734e-26	0.4044	down	yes	GO:0016832|GO:0005975|GO:0016829|GO:0003824	lyase activity
Bcin03g00080		-1.4079	1.44324e-27	5.56799e-26	0.3769	down	yes	GO:0016491	oxidoreductase activity
Bcin14g04250		-1.3074	1.64052e-27	6.30458e-26	0.4040	down	yes	GO:0016021|GO:0016020	membrane
Bcin05g01250		-1.3291	1.89741e-27	7.26364e-26	0.3980	down	yes
Bcin01g09530		1.3002	1.93778e-27	7.38965e-26	2.4627	up	yes
Bcin02g04680		1.3213	1.9969e-27	7.58594e-26	2.4989	up	yes	GO:0016021|GO:0016020	membrane
Bcin03g01860		1.5763	2.98376e-27	1.12916e-25	2.9820	up	yes	GO:0016491|GO:0003995|GO:0016627|GO:0050660	oxidoreductase activity
Bcin04g02720		-1.3086	3.27591e-27	1.23501e-25	0.4037	down	yes
Bcin11g02300		-1.4430	3.4948e-27	1.31254e-25	0.3678	down	yes	GO:0016021|GO:0016020	membrane
Bcin09g00980		1.3032	3.78338e-27	1.41555e-25	2.4678	up	yes	GO:0051287|GO:0046872|GO:0006099|GO:0016491|GO:0016616|GO:0006102|GO:0000287|GO:0004450	metal ion binding
Bcin14g01380	Bcaif1	-1.3191	4.58905e-27	1.71054e-25	0.4008	down	yes	GO:0050660|GO:0046872|GO:0051537|GO:0016491|GO:0051536	iron-sulfur cluster binding
Bcin04g04070	Bcccg2	-1.2927	5.7305e-27	2.12357e-25	0.4082	down	yes	GO:0016021|GO:0016020	membrane
Bcin01g04250		-2.0350	5.73996e-27	2.12357e-25	0.2440	down	yes
Bcin05g07620		1.3220	6.64878e-27	2.45066e-25	2.5000	up	yes	GO:0055085|GO:0022857|GO:0016021|GO:0016020	membrane
Bcin06g06070		-1.3601	7.4773e-27	2.74583e-25	0.3896	down	yes	GO:0055085|GO:0016021|GO:0016020	transmembrane transport
Bcin05g06540		1.3067	7.5076e-27	2.74678e-25	2.4738	up	yes	GO:0016558|GO:0016567|GO:0046872|GO:0016562|GO:0016740|GO:0005777|GO:0016020|GO:0007031|GO:0015031|GO:0005778|GO:0008270	protein import into peroxisome matrix, receptor recycling
Bcin04g00870		1.3105	9.79055e-27	3.56887e-25	2.4802	up	yes	GO:0005515	protein binding
Bcin01g08820		-1.3819	1.01026e-26	3.66912e-25	0.3837	down	yes
Bcin06g05190		1.3849	1.01877e-26	3.68653e-25	2.6116	up	yes
Bcin11g05020		2.4144	1.07146e-26	3.86309e-25	5.3311	up	yes	GO:0043386|GO:0016021|GO:0016020	mycotoxin biosynthetic process
Bcin12g05030	Bcpio7	-1.2940	1.78079e-26	6.39728e-25	0.4078	down	yes
Bcin12g05690	Bcgst20	1.3776	1.79251e-26	6.41616e-25	2.5984	up	yes
Bcin06g07160		1.3598	1.97716e-26	7.05164e-25	2.5666	up	yes	GO:0004177	aminopeptidase activity
Bcin06g04120		1.3171	3.24552e-26	1.15338e-24	2.4917	up	yes	GO:0016491|GO:0016627|GO:0050660	oxidoreductase activity
Bcin03g01270		-1.4805	3.31744e-26	1.17473e-24	0.3584	down	yes
Bcin01g05330		-1.2835	3.87105e-26	1.36589e-24	0.4108	down	yes
Bcin02g02090		1.2687	3.95818e-26	1.39168e-24	2.4095	up	yes	GO:0008168|GO:0008757	methyltransferase activity
Bcin01g11450	Bcnrps7	-1.3106	4.24493e-26	1.48723e-24	0.4032	down	yes	GO:0003824	catalytic activity
Bcin04g06560		-1.2811	4.34012e-26	1.51522e-24	0.4115	down	yes	GO:0005085|GO:0005515|GO:0007264	protein binding
Bcin04g02410		1.2861	4.85304e-26	1.68835e-24	2.4387	up	yes	GO:0005515|GO:0016021|GO:0016560|GO:0005777|GO:0015031|GO:0005778|GO:0016020	peroxisome
Bcin08g02940		-1.2859	5.47545e-26	1.89822e-24	0.4101	down	yes
Bcin12g03650		1.3238	5.69212e-26	1.96646e-24	2.5033	up	yes	GO:0016491	oxidoreductase activity
Bcin14g05530	Bczps1	-1.6402	6.64781e-26	2.28865e-24	0.3208	down	yes	GO:0008237	metallopeptidase activity
Bcin01g06590		-1.7951	7.31651e-26	2.51014e-24	0.2882	down	yes
Bcin01g03420		1.2673	8.52888e-26	2.91599e-24	2.4071	up	yes	GO:0006511|GO:0050896	response to stimulus
Bcin12g00250		-1.2887	9.43851e-26	3.21591e-24	0.4093	down	yes
Bcin01g07750		1.3053	9.79642e-26	3.32642e-24	2.4713	up	yes
Bcin03g05480		-1.2650	1.03113e-25	3.4893e-24	0.4161	down	yes
Bcin12g03290	Bcafg1	1.2776	1.1933e-25	4.02434e-24	2.4244	up	yes	GO:0006515|GO:0016887|GO:0034599|GO:0005524|GO:0000166|GO:0005743	mitochondrial inner membrane	bfu03029
Bcin02g03780	Bcpex6	1.3039	1.25696e-25	4.22467e-24	2.4689	up	yes	GO:0016887|GO:0005829|GO:0005524|GO:0007031|GO:0005778	peroxisomal membrane	bfu04146|bfu04131
Bcin05g03240		-1.4742	1.37306e-25	4.59928e-24	0.3599	down	yes	GO:0055085|GO:0022857|GO:0016021|GO:0016020	transmembrane transport
Bcin14g04200		1.5045	1.41239e-25	4.71511e-24	2.8372	up	yes	GO:0005515	protein binding
Bcin06g07360		1.6700	1.71257e-25	5.68143e-24	3.1821	up	yes
Bcin10g06050		-1.4520	1.71331e-25	5.68143e-24	0.3655	down	yes
Bcin03g00400		1.2931	1.76293e-25	5.8265e-24	2.4505	up	yes	GO:0016747|GO:0008080	acyltransferase activity, transferring groups other than amino-acyl groups
Bcin02g02580	Bccpd2	-1.2555	2.02546e-25	6.6719e-24	0.4188	down	yes	GO:0006779|GO:0004109|GO:0016491|GO:0006782	oxidoreductase activity	bfu00860
Bcin07g03110		1.2705	2.19732e-25	7.21405e-24	2.4125	up	yes	GO:0051537|GO:0019679|GO:0016829|GO:0047547	2 iron, 2 sulfur cluster binding
Bcin03g04730		1.9649	2.36909e-25	7.75232e-24	3.9039	up	yes	GO:0016787	hydrolase activity
Bcin01g03890		-1.2915	2.52469e-25	8.23431e-24	0.4085	down	yes
Bcin10g05960		-1.2828	2.66449e-25	8.66178e-24	0.4110	down	yes
Bcin12g01320		-1.2515	3.08151e-25	9.98471e-24	0.4200	down	yes	GO:0101030|GO:0008033|GO:0046872|GO:0016757|GO:0016740|GO:0008479|GO:0005737|GO:0016763|GO:0006400	glycosyltransferase activity
Bcin10g03770		-1.3215	7.39512e-25	2.38836e-23	0.4001	down	yes	GO:0016787|GO:0016791	hydrolase activity
Bcin02g00250		1.2998	7.55924e-25	2.43344e-23	2.4619	up	yes	GO:0016765|GO:0016021|GO:0016020	membrane
Bcin10g02820		1.3939	7.87047e-25	2.52543e-23	2.6278	up	yes	GO:0015035|GO:0016491|GO:0016740|GO:0004364	transferase activity
Bcin06g01260		1.2360	9.49355e-25	3.03641e-23	2.3555	up	yes
Bcin02g08880		-2.0223	1.01294e-24	3.22936e-23	0.2462	down	yes	GO:0016021|GO:0016020	membrane
Bcin06g05850		-1.2459	1.01857e-24	3.23691e-23	0.4216	down	yes	GO:0004930|GO:0016021|GO:0007166|GO:0004888|GO:0007186|GO:0016020	membrane
Bcin14g03670		-1.4845	1.29714e-24	4.109e-23	0.3574	down	yes	GO:0046901|GO:0006730|GO:0046872|GO:0016874|GO:0016881|GO:0005524|GO:0016020|GO:0009396|GO:0005743|GO:0000166|GO:0009058|GO:0004326	tetrahydrofolylpolyglutamate biosynthetic process
Bcin06g01490		-1.2331	1.38429e-24	4.37108e-23	0.4254	down	yes	GO:0055085|GO:0022857|GO:0016021|GO:0016020	membrane
Bcin05g07590		-1.2879	1.78983e-24	5.6337e-23	0.4096	down	yes	GO:0016614|GO:0050660	flavin adenine dinucleotide binding
Bcin01g08900		1.2407	1.81509e-24	5.69514e-23	2.3631	up	yes	GO:0008131|GO:0046872|GO:0009308|GO:0048038|GO:0005507|GO:0016491	metal ion binding
Bcin04g03310		1.2639	1.93998e-24	6.06779e-23	2.4015	up	yes	GO:0016491	oxidoreductase activity
Bcin02g03560		1.2449	2.37854e-24	7.4161e-23	2.3700	up	yes	GO:0055085|GO:0022857|GO:0016021|GO:0016020	transmembrane transport
Bcin09g06210		-1.2222	2.41861e-24	7.51742e-23	0.4286	down	yes	GO:0016021|GO:0016020	membrane
Bcin08g01020		1.2511	2.5135e-24	7.78792e-23	2.3801	up	yes	GO:0016787|GO:0008236|GO:0004252|GO:0046872|GO:0005615|GO:0006508|GO:0008233	peptidase activity
Bcin06g01180	BccatA	-1.3213	2.92252e-24	9.02703e-23	0.4002	down	yes	GO:0042744|GO:0046872|GO:0020037|GO:0098869|GO:0006979|GO:0016491|GO:0004096|GO:0004601	cellular oxidant detoxification	bfu04146|bfu04011|bfu00630|bfu00380
Bcin04g02060	Bcap13	-1.2364	3.02447e-24	9.31293e-23	0.4244	down	yes	GO:0016787|GO:0006508|GO:0004190	hydrolase activity
Bcin01g05790	BcniiA	-1.2206	3.18227e-24	9.71754e-23	0.4291	down	yes	GO:0046872|GO:0051537|GO:0020037|GO:0016491|GO:0042128|GO:0051536|GO:0008942|GO:0051539	iron-sulfur cluster binding	bfu00910
ENSRNA049513850	Fungi_SRP	1.5210	3.18528e-24	9.71754e-23	2.8698	up	yes
Bcin07g00890		-1.2444	3.17153e-24	9.71754e-23	0.4221	down	yes	GO:0016787|GO:0004568|GO:0006032|GO:0008061|GO:0008152|GO:0030248|GO:0005975|GO:0005576|GO:0000272|GO:0004553|GO:0016798	chitin binding
Bcin10g03600		1.2531	3.2355e-24	9.8405e-23	2.3835	up	yes	GO:0016787|GO:0004198|GO:0006508|GO:0008233|GO:0008234	cysteine-type peptidase activity
Bcin16g04990		-1.2130	4.13357e-24	1.25335e-22	0.4314	down	yes
Bcin01g04940	Bcmsh4	-1.2708	4.30232e-24	1.30053e-22	0.4144	down	yes	GO:0006298|GO:0030983|GO:0003677|GO:0005524|GO:0140664|GO:0000166	DNA binding	bfu03036
Bcin04g03710		1.4700	4.5157e-24	1.36089e-22	2.7703	up	yes	GO:0008410|GO:0003824	catalytic activity
Bcin16g03190		1.2311	5.33005e-24	1.60144e-22	2.3475	up	yes
Bcin04g06140		1.3834	5.81374e-24	1.74149e-22	2.6088	up	yes	GO:0006561|GO:0004735|GO:0016021|GO:0016020	membrane
Bcin01g04780		1.2288	6.50354e-24	1.94225e-22	2.3437	up	yes
Bcin11g01770		1.6640	7.88835e-24	2.34874e-22	3.1689	up	yes	GO:0055085|GO:0022857|GO:0016021|GO:0016020	transmembrane transport
Bcin10g01890		1.2362	9.71254e-24	2.88323e-22	2.3558	up	yes	GO:0016787|GO:0008236|GO:0004252|GO:0046872|GO:0005615|GO:0006508|GO:0008233	peptidase activity
Bcin06g01530		1.2926	1.01835e-23	3.01402e-22	2.4496	up	yes	GO:0005524|GO:0016773|GO:0009254|GO:0006040	phosphotransferase activity, alcohol group as acceptor
Bcin16g01150		-1.4245	1.28249e-23	3.78449e-22	0.3725	down	yes	GO:0000381	regulation of alternative mRNA splicing, via spliceosome
Bcin12g02090		1.7826	1.29477e-23	3.80938e-22	3.4405	up	yes	GO:0016021|GO:0055085|GO:0035672|GO:0015833|GO:0015031|GO:0035673|GO:0016020	oligopeptide transmembrane transport
Bcin13g05470		1.1970	1.39887e-23	4.1035e-22	2.2926	up	yes
Bcin11g05380		-1.2276	1.47835e-23	4.32385e-22	0.4270	down	yes
Bcin05g04870		1.1952	1.68414e-23	4.91126e-22	2.2897	up	yes	GO:0000104|GO:0010181|GO:0016491	oxidoreductase activity
Bcin13g02670		-1.2049	1.78968e-23	5.20371e-22	0.4338	down	yes
Bcin09g06100		1.2944	2.17721e-23	6.312e-22	2.4528	up	yes
Bcin12g00760		-1.2030	2.67196e-23	7.72376e-22	0.4344	down	yes	GO:0016021|GO:0055085|GO:1904823|GO:0015205|GO:0022857|GO:0016020	purine nucleobase transmembrane transport
Bcin12g05640		-1.2654	3.0777e-23	8.87076e-22	0.4160	down	yes	GO:0016651|GO:0016491	oxidoreductase activity
Bcin14g01880		-1.2774	3.58929e-23	1.03153e-21	0.4125	down	yes	GO:0005515	protein binding
Bcin04g05560		1.1845	4.49754e-23	1.28882e-21	2.2728	up	yes
Bcin04g02710		-1.2316	5.09002e-23	1.4544e-21	0.4258	down	yes
Bcin05g02660	Bccts2	-1.2483	5.77981e-23	1.64675e-21	0.4209	down	yes	GO:0016787|GO:0004568|GO:0006032|GO:0008061|GO:0008152|GO:0005975|GO:0000272|GO:0004553|GO:0016798	hydrolase activity, acting on glycosyl bonds	bfu00520
Bcin15g01300	Bcpex5	1.1886	5.95634e-23	1.69218e-21	2.2793	up	yes	GO:0005515|GO:0005778|GO:0005777	peroxisome	bfu04146|bfu04131
Bcin12g01330		-1.1803	8.16405e-23	2.31276e-21	0.4413	down	yes
Bcin02g07690		1.1804	8.98241e-23	2.53734e-21	2.2664	up	yes	GO:0003824|GO:0005777	catalytic activity
Bcin11g03300		1.1873	9.39477e-23	2.64628e-21	2.2772	up	yes
Bcin01g00790		-1.1751	1.10788e-22	3.11178e-21	0.4429	down	yes
Bcin08g05450		-1.7737	1.18436e-22	3.31721e-21	0.2925	down	yes
Bcin05g05090	Bcgas2	-1.1847	1.27182e-22	3.55213e-21	0.4399	down	yes	GO:0031225|GO:0016740|GO:0005886|GO:0016020	membrane	bfu01003|bfu00537|bfu03036
Bcin01g04240		-1.1827	1.28386e-22	3.5757e-21	0.4405	down	yes	GO:0016021|GO:0016020	membrane
Bcin10g04400		-1.1825	1.31789e-22	3.66019e-21	0.4406	down	yes
Bcin13g05870		-1.2368	1.49742e-22	4.1472e-21	0.4243	down	yes	GO:0016614|GO:0050660	flavin adenine dinucleotide binding
Bcin11g00210		1.2274	1.65482e-22	4.57036e-21	2.3415	up	yes	GO:0016614|GO:0050660	flavin adenine dinucleotide binding
Bcin08g02260		1.7081	2.55415e-22	7.03454e-21	3.2674	up	yes
Bcin02g01720		1.1822	2.61369e-22	7.1786e-21	2.2692	up	yes	GO:0016787|GO:0048017|GO:0016042|GO:0003824|GO:0004630|GO:0006654|GO:0070290	hydrolase activity
Bcin08g02920	Bcrsr1	-1.1657	2.68019e-22	7.34091e-21	0.4458	down	yes	GO:0035025|GO:0032153|GO:0005525|GO:0045184|GO:0000755|GO:0007264|GO:0003924|GO:0032507|GO:0005774|GO:0007165|GO:2000114|GO:0005886|GO:0007120|GO:0007121|GO:0000131|GO:0005935|GO:0030427|GO:0016020	membrane	bfu04147|bfu04031
Bcin08g05540	CND1	-1.1597	2.76213e-22	7.5445e-21	0.4476	down	yes
Bcin01g11140		-1.4902	2.84405e-22	7.74691e-21	0.3560	down	yes	GO:0008757	S-adenosylmethionine-dependent methyltransferase activity
Bcin12g00930		1.1604	2.90501e-22	7.89129e-21	2.2352	up	yes	GO:0019867	outer membrane
Bcin13g01300		1.1652	3.1068e-22	8.41638e-21	2.2427	up	yes	GO:0016021|GO:0016020	membrane
Bcin03g01290		-1.2040	3.24597e-22	8.76943e-21	0.4341	down	yes
Bcin03g08930		-1.2193	3.26859e-22	8.80653e-21	0.4295	down	yes
Bcin10g01880		1.1664	3.53985e-22	9.51155e-21	2.2445	up	yes	GO:0016491	oxidoreductase activity
Bcin02g02930	Bcvnx1	-1.1705	3.59547e-22	9.6349e-21	0.4443	down	yes	GO:0016021|GO:1902600|GO:0015386|GO:0070588|GO:1990816|GO:0015369|GO:0006813|GO:0008324|GO:0055085|GO:0005789|GO:0006812|GO:0000324|GO:0006814|GO:0016020|GO:0071805|GO:0035725|GO:0000329|GO:0015385|GO:0005774	potassium ion transmembrane transport	bfu02000
Bcin01g03900		-1.2080	3.97799e-22	1.06312e-20	0.4329	down	yes
Bcin12g06650	Bcrex4	1.2195	4.18538e-22	1.11554e-20	2.3286	up	yes	GO:0006364|GO:0003676|GO:0008408|GO:0004527	exonuclease activity	bfu03009
Bcin05g07630		1.2412	4.28339e-22	1.1386e-20	2.3640	up	yes
Bcin14g03490		1.1629	4.47845e-22	1.18727e-20	2.2390	up	yes	GO:0005739	mitochondrion
Bcin09g00660	Bcicl1	1.1681	4.64634e-22	1.22849e-20	2.2471	up	yes	GO:0004451|GO:0019752|GO:0016829|GO:0003824|GO:0046872|GO:0019629|GO:0046421|GO:0005759	mitochondrial matrix	bfu00630
Bcin16g02000		1.9257	4.92869e-22	1.29968e-20	3.7993	up	yes
Bcin03g08530		-1.2817	4.99736e-22	1.31429e-20	0.4113	down	yes	GO:0005524|GO:0016887	ATP hydrolysis activity
Bcin08g02320		-1.4987	5.25282e-22	1.37782e-20	0.3539	down	yes
Bcin03g06440	Bcgpi18	1.2486	5.36219e-22	1.4028e-20	2.3760	up	yes	GO:0000009|GO:0016021|GO:0016757|GO:0005789|GO:0006506|GO:0005783|GO:0004376|GO:0016740|GO:0016020	glycosyltransferase activity
Bcin14g03200		-1.2986	5.54084e-22	1.44572e-20	0.4065	down	yes	GO:0005634|GO:0080090|GO:0051171|GO:0000981|GO:0006355|GO:0006357|GO:0008270	regulation of primary metabolic process
Bcin15g05190		-1.2389	5.60429e-22	1.45844e-20	0.4237	down	yes	GO:0016021|GO:0005886|GO:0016020	membrane
Bcin10g01610		-1.2147	5.76868e-22	1.49729e-20	0.4309	down	yes	GO:0016787|GO:0008152|GO:0005975|GO:0004553|GO:0016798	hydrolase activity, acting on glycosyl bonds
Bcin09g03090		-1.1916	6.00333e-22	1.55413e-20	0.4378	down	yes	GO:0016021|GO:0008195|GO:0006644|GO:0006629|GO:0016020	lipid metabolic process
Bcin03g03200		-1.4772	6.36002e-22	1.64218e-20	0.3592	down	yes	GO:0016021|GO:0016020	membrane
Bcin11g02810		1.2488	6.46649e-22	1.66533e-20	2.3764	up	yes
Bcin05g05600	Bclte1	-1.1596	7.1931e-22	1.84766e-20	0.4476	down	yes	GO:0005085|GO:0007264	small GTPase mediated signal transduction
Bcin04g05140		1.1641	8.45026e-22	2.16497e-20	2.2409	up	yes
Bcin02g00720		1.1740	1.00371e-21	2.5649e-20	2.2564	up	yes
Bcin12g02770		1.2016	1.07085e-21	2.72944e-20	2.2999	up	yes	GO:0016787	hydrolase activity
Bcin02g04910		1.1745	1.16957e-21	2.97342e-20	2.2572	up	yes	GO:0016491|GO:0016627|GO:0050660	oxidoreductase activity
Bcin16g03540		1.1494	1.84154e-21	4.66979e-20	2.2182	up	yes	GO:0004737|GO:0000287|GO:0003824|GO:0030976	pyruvate decarboxylase activity
Bcin12g03960		-1.1431	1.91241e-21	4.83712e-20	0.4528	down	yes	GO:0006979|GO:0005737	cytoplasm
Bcin06g06670		-1.1968	2.01085e-21	5.07319e-20	0.4362	down	yes
Bcin10g03860		-1.3521	2.41482e-21	6.07688e-20	0.3917	down	yes
Bcin02g01230		-1.5324	2.67435e-21	6.71296e-20	0.3457	down	yes
Bcin15g05380		1.1346	2.94933e-21	7.38449e-20	2.1956	up	yes	GO:0003824|GO:0005777	catalytic activity
Bcin10g01690		-1.1493	3.29845e-21	8.23782e-20	0.4508	down	yes	GO:0008757	S-adenosylmethionine-dependent methyltransferase activity
Bcin16g00970		1.7111	3.40218e-21	8.47554e-20	3.2741	up	yes
Bcin12g06740	Bcmcm6	1.2046	3.45816e-21	8.5934e-20	2.3048	up	yes	GO:0032508|GO:0031261|GO:0006267|GO:0006268|GO:0009378|GO:0005524|GO:0005737|GO:0031298|GO:0016787|GO:0000785|GO:0006270|GO:0042555|GO:0033260|GO:0003727|GO:0017116|GO:0000166|GO:1902969|GO:0097373|GO:0006260|GO:1990518|GO:0030174|GO:0003697|GO:0033679|GO:0006271|GO:0003678|GO:0000727|GO:0016887|GO:0071162|GO:0005634|GO:0000724|GO:0004386|GO:0005656|GO:0003688|GO:0007049|GO:0003677|GO:0043138|GO:…	nuclear DNA replication	bfu04111|bfu03030|bfu03032|bfu04113
Bcin01g10750		1.2137	3.67209e-21	9.10219e-20	2.3193	up	yes	GO:0006629|GO:0016491|GO:0016021|GO:0016020	membrane
Bcin03g05230		-1.4603	3.96483e-21	9.80331e-20	0.3634	down	yes	GO:0055085|GO:0022857|GO:0016021|GO:0016020	membrane
Bcin06g05440		-1.1290	4.7746e-21	1.17762e-19	0.4572	down	yes	GO:0000329|GO:0016021|GO:0055085|GO:0022857|GO:0016020	fungal-type vacuole membrane
Bcin12g03350		1.1317	5.37954e-21	1.32353e-19	2.1912	up	yes	GO:0005634|GO:0000981|GO:0006355|GO:0006357|GO:0008270	regulation of transcription by RNA polymerase II
Bcin01g06430		1.1458	5.48623e-21	1.34644e-19	2.2126	up	yes
Bcin05g00380		-1.1265	5.80015e-21	1.41996e-19	0.4580	down	yes
Bcin09g01700	Bcfmp10	1.2096	5.83101e-21	1.424e-19	2.3128	up	yes	GO:0016021|GO:0016020	membrane
Bcin07g05530		-1.3438	5.93264e-21	1.44526e-19	0.3940	down	yes	GO:0004571|GO:0016787|GO:0030433|GO:0005509|GO:0046872|GO:0008152|GO:0006486|GO:0005975|GO:0016798|GO:0016020	ubiquitin-dependent ERAD pathway
Bcin06g05540		-2.0328	6.23058e-21	1.51412e-19	0.2444	down	yes
Bcin01g07620	Bcpcd1	1.3949	6.29715e-21	1.52656e-19	2.6297	up	yes	GO:0016787|GO:0010945	CoA pyrophosphatase activity	bfu04146
Bcin02g07890		-1.1497	6.32687e-21	1.53002e-19	0.4507	down	yes
Bcin02g06000		-1.1243	6.37526e-21	1.53797e-19	0.4587	down	yes	GO:0016021|GO:0016020	membrane
Bcin09g00120	Bcget3	1.1227	7.17479e-21	1.72665e-19	2.1775	up	yes	GO:0005783|GO:0000750|GO:0043529|GO:0005524|GO:0005737|GO:0016787|GO:0042802|GO:0046872|GO:0051082|GO:0000166|GO:0009408|GO:0045048|GO:0005085|GO:0016887|GO:0006457|GO:0044183|GO:0010038|GO:0006620|GO:0006890|GO:0071816	tail-anchored membrane protein insertion into ER membrane	bfu03060|bfu04131|bfu02000
Bcin14g01420		-1.3467	7.4872e-21	1.79747e-19	0.3932	down	yes
Bcin02g04770		1.1411	7.75371e-21	1.85696e-19	2.2054	up	yes	GO:0009086|GO:0003871|GO:0008270	5-methyltetrahydropteroyltriglutamate-homocysteine S-methyltransferase activity
Bcin14g01190		-1.1480	8.68199e-21	2.07426e-19	0.4512	down	yes	GO:0016021|GO:0016020	membrane
Bcin03g00060		-1.1443	1.02477e-20	2.44246e-19	0.4524	down	yes
Bcin09g00960		-1.1911	1.16538e-20	2.77093e-19	0.4380	down	yes	GO:0055085|GO:0022857|GO:0016021|GO:0016020	membrane
Bcin01g10270		-1.6045	1.59459e-20	3.78239e-19	0.3289	down	yes	GO:0016757|GO:0016021|GO:0016020	membrane
Bcin01g10310	Bcgdb1	-1.1162	1.6726e-20	3.95796e-19	0.4613	down	yes	GO:0016787|GO:0005980|GO:0003824|GO:0016798|GO:0008152|GO:0016757|GO:0102500|GO:0005975|GO:0016740|GO:0004135|GO:0004134|GO:0005978|GO:0005737	glycosyltransferase activity	bfu00500
Bcin01g02750	Bcpex10	1.1691	1.767e-20	4.17139e-19	2.2488	up	yes	GO:0016558|GO:0016567|GO:0046872|GO:0016562|GO:0016740|GO:0005777|GO:0016020|GO:0007031|GO:0015031|GO:0005778|GO:0008270	protein import into peroxisome matrix, receptor recycling
Bcin12g05570		1.1084	1.77174e-20	4.17264e-19	2.1560	up	yes	GO:0055085|GO:0022857|GO:0016021|GO:0016020	membrane
Bcin06g02290		1.2313	1.8581e-20	4.36566e-19	2.3478	up	yes
Bcin12g01220		1.1108	1.88014e-20	4.40699e-19	2.1596	up	yes
Bcin15g00140		-1.1253	2.04746e-20	4.78786e-19	0.4584	down	yes	GO:0000104|GO:0010181|GO:0016491|GO:0016156	fumarate reductase (NADH) activity
Bcin12g04740		-1.1290	2.24355e-20	5.23406e-19	0.4572	down	yes
Bcin08g01120	Bclap3	1.1157	2.32158e-20	5.40339e-19	2.1670	up	yes	GO:0016787|GO:0070005|GO:0006508|GO:0008233|GO:0005739|GO:0003677|GO:0005737|GO:0004197|GO:0008234|GO:0004177	cysteine-type aminopeptidase activity	bfu01002
Bcin08g03120		-1.1165	2.67218e-20	6.20484e-19	0.4612	down	yes	GO:0005515|GO:0005634|GO:0000184	nuclear-transcribed mRNA catabolic process, nonsense-mediated decay
Bcin05g00830		-1.1467	2.80928e-20	6.50794e-19	0.4516	down	yes	GO:0016021|GO:0016020	membrane
Bcin04g01980		-1.5479	2.90468e-20	6.71327e-19	0.3420	down	yes
Bcin16g02980		1.1088	3.08184e-20	7.10616e-19	2.1566	up	yes	GO:0055085|GO:0022857|GO:0016021|GO:0016020	membrane
Bcin01g06910		1.1450	3.87738e-20	8.91977e-19	2.2114	up	yes
Bcin01g10570		1.5073	4.11563e-20	9.44594e-19	2.8428	up	yes
Bcin05g02970		-1.3637	4.14525e-20	9.49196e-19	0.3886	down	yes
Bcin05g01030		-1.1297	4.35612e-20	9.92129e-19	0.4570	down	yes	GO:0046872|GO:0016491|GO:0016616|GO:0008270	metal ion binding
Bcin11g00410		1.2248	4.35263e-20	9.92129e-19	2.3372	up	yes
Bcin05g08180		1.2870	4.36277e-20	9.92129e-19	2.4401	up	yes	GO:0006351|GO:0005634|GO:0046872|GO:0000981|GO:0006355|GO:0006357|GO:0003677|GO:0008270	regulation of transcription by RNA polymerase II
Bcin03g07330		1.1704	4.48689e-20	1.01802e-18	2.2507	up	yes
Bcin09g01970		-1.0969	4.61986e-20	1.0458e-18	0.4675	down	yes	GO:0004553|GO:0005975|GO:0016021|GO:0016020	membrane
Bcin04g04470	Bcpex19	1.1179	4.73732e-20	1.06583e-18	2.1703	up	yes	GO:0005777	peroxisome
Bcin05g06830		1.1903	4.72691e-20	1.06583e-18	2.2819	up	yes
Bcin15g05370		-1.1075	4.74062e-20	1.06583e-18	0.4641	down	yes	GO:0005515|GO:0016021|GO:0016020	membrane
Bcin15g00100		1.0952	5.02469e-20	1.12715e-18	2.1365	up	yes
Bcin09g01300		-1.0945	5.09184e-20	1.13963e-18	0.4683	down	yes	GO:0016021|GO:0016020	membrane
Bcin15g05100	Bcfol1	1.1587	5.2574e-20	1.17403e-18	2.2326	up	yes	GO:0003848|GO:0003824|GO:0046654|GO:0016301|GO:0046872|GO:0008152|GO:0004156|GO:0046656|GO:0044237|GO:0016740|GO:0005524|GO:0009396|GO:0016310|GO:0000166|GO:0042558	phosphorylation	bfu00790
Bcin05g08020		1.4098	6.02486e-20	1.34239e-18	2.6571	up	yes	GO:0016818|GO:0016787|GO:0046872	hydrolase activity
Bcin10g00570		1.0997	7.83351e-20	1.74146e-18	2.1432	up	yes	GO:0046577|GO:0016021|GO:0050660|GO:0016614|GO:0016491|GO:0016020	membrane
Bcin15g03360		1.1003	8.35916e-20	1.85416e-18	2.1439	up	yes	GO:0015299|GO:0006814|GO:0016021|GO:0055085|GO:0120029|GO:1902600|GO:0015385|GO:0006812|GO:0005886|GO:0036376|GO:0042391|GO:0035725|GO:0015297|GO:0016020	sodium ion export across plasma membrane
Bcin05g05220		-1.1435	8.4326e-20	1.86628e-18	0.4527	down	yes	GO:0016746|GO:0019290	siderophore biosynthetic process
Bcin14g00810		1.2515	8.56348e-20	1.89102e-18	2.3809	up	yes
Bcin11g05000		-2.2783	9.49384e-20	2.09181e-18	0.2061	down	yes	GO:0016310|GO:0016301|GO:0006468|GO:0016740|GO:0005524|GO:0004674	phosphorylation
Bcin07g04510		1.6051	1.01008e-19	2.22061e-18	3.0422	up	yes
Bcin04g01790		1.4396	1.172e-19	2.57089e-18	2.7125	up	yes
Bcin15g04010		1.6622	1.21985e-19	2.66995e-18	3.1651	up	yes
Bcin05g08400	Bcpks21	-1.2723	1.35146e-19	2.95149e-18	0.4140	down	yes	GO:0044249|GO:0008168|GO:0003824|GO:0008152|GO:0031177|GO:0044550|GO:0032259|GO:0016491|GO:1901576|GO:0008757|GO:0016740|GO:0006633|GO:0016746|GO:0004315	organic substance biosynthetic process
Bcin12g01010		-1.0845	1.36282e-19	2.96975e-18	0.4716	down	yes
Bcin03g03280		1.1118	1.54444e-19	3.35814e-18	2.1611	up	yes	GO:0010181|GO:0016491	oxidoreductase activity
Bcin03g01090	Bcnop16	1.1158	1.5633e-19	3.39172e-18	2.1671	up	yes	GO:0005634|GO:0005730|GO:0006364|GO:1990904|GO:0042273|GO:0030687|GO:0042254	preribosome, large subunit precursor
Bcin01g01930		2.2440	1.60477e-19	3.47408e-18	4.7372	up	yes	GO:0016021|GO:0016020	membrane
Bcin04g02040		-1.1956	1.64661e-19	3.55689e-18	0.4366	down	yes	GO:0045048|GO:0016021|GO:0090150|GO:0005789|GO:0033365|GO:0005783|GO:0043529|GO:0016043|GO:0071816|GO:0016020	establishment of protein localization to membrane
Bcin03g01310		-1.1674	1.6828e-19	3.62717e-18	0.4452	down	yes
Bcin02g07520		1.1194	1.80758e-19	3.88768e-18	2.1725	up	yes	GO:0016787|GO:0030246|GO:0006080|GO:0016985|GO:0008152|GO:0004553|GO:0016798	hydrolase activity, acting on glycosyl bonds
Bcin11g03460		-1.0862	1.99004e-19	4.27083e-18	0.4710	down	yes	GO:0016021|GO:0016020	membrane
Bcin16g03380		-1.0809	2.12948e-19	4.56022e-18	0.4727	down	yes	GO:0055114	obsolete oxidation-reduction process
Bcin05g05300		1.0803	2.42932e-19	5.19109e-18	2.1145	up	yes	GO:0016021|GO:0016020	membrane
EFBcG00000013145		1.0710	2.58526e-19	5.51244e-18	2.1009	up	yes
Bcin13g01670		1.1653	2.5945e-19	5.52027e-18	2.2429	up	yes
Bcin11g05540		-1.1537	2.66227e-19	5.65235e-18	0.4495	down	yes
Bcin01g03280		-1.8449	2.90661e-19	6.15791e-18	0.2784	down	yes
Bcin13g03490		1.1258	2.92624e-19	6.18629e-18	2.1823	up	yes	GO:0016787|GO:0005634|GO:0006338|GO:0003677|GO:0005524|GO:0000166|GO:0140658	chromatin remodeling
Bcin13g04620		1.1708	3.21115e-19	6.77416e-18	2.2513	up	yes
Bcin15g05470		-1.5649	3.28337e-19	6.9118e-18	0.3380	down	yes	GO:0016021|GO:0016020	membrane
Bcin12g04480		1.1242	3.59813e-19	7.55837e-18	2.1798	up	yes	GO:0016787|GO:0005634|GO:0000288|GO:0110156|GO:0000340|GO:0000290|GO:0005737|GO:0140932	5'-(N(7)-methyl 5'-triphosphoguanosine)-[mRNA] diphosphatase activity
Bcin10g05630		1.0775	3.92047e-19	8.21807e-18	2.1103	up	yes	GO:0016787|GO:0030245|GO:0008152|GO:0008422|GO:0102483|GO:0005975|GO:0000272|GO:0004553|GO:0016798	polysaccharide catabolic process
Bcin15g01030		1.1590	3.99301e-19	8.35246e-18	2.2330	up	yes	GO:0016787|GO:0030248|GO:0005975|GO:0005576|GO:0000272|GO:0052689|GO:0045493	xylan catabolic process
Bcin15g03370		1.0660	4.19909e-19	8.76504e-18	2.0936	up	yes	GO:0009072|GO:0046872|GO:0003868|GO:0006572|GO:0016701|GO:0006559	tyrosine catabolic process
Bcin11g05450		-1.2119	5.12248e-19	1.067e-17	0.4317	down	yes
Bcin09g02130		-1.0652	5.33737e-19	1.10944e-17	0.4779	down	yes
Bcin02g03510		1.0878	6.01083e-19	1.24681e-17	2.1254	up	yes
Bcin01g01430		1.1825	6.6336e-19	1.37311e-17	2.2696	up	yes	GO:0055085|GO:0022857|GO:0016021|GO:0016020	membrane
Bcin03g06650		1.4461	6.65102e-19	1.37385e-17	2.7247	up	yes
Bcin03g05200		-1.0956	6.97326e-19	1.43742e-17	0.4679	down	yes	GO:0016787|GO:0008152|GO:0052862|GO:0008422|GO:0005975|GO:0071555|GO:0000272|GO:0052861|GO:0016798	beta-glucosidase activity
Bcin05g00580		1.0631	7.1333e-19	1.46736e-17	2.0894	up	yes
Bcin01g07320	CND7	-1.0574	7.47304e-19	1.53406e-17	0.4805	down	yes
Bcin10g03150	Bcebp2	-1.0953	8.50369e-19	1.74203e-17	0.4681	down	yes	GO:0016021|GO:0047750|GO:0005789|GO:0005783|GO:0016125|GO:0016020	endoplasmic reticulum	bfu00100|bfu03009
Bcin14g00740		-1.0567	8.79642e-19	1.79828e-17	0.4807	down	yes
Bcin09g03170		1.0824	8.81791e-19	1.79896e-17	2.1175	up	yes
Bcin07g01750		1.1462	9.55492e-19	1.94532e-17	2.2133	up	yes	GO:0001172|GO:0003676|GO:0003968|GO:0031047|GO:0016779|GO:0003723|GO:0016740|GO:0034062	5'-3' RNA polymerase activity
Bcin16g04030		-1.0599	9.74696e-19	1.98035e-17	0.4797	down	yes
Bcin07g02200		3.0044	1.1504e-18	2.33257e-17	8.0244	up	yes
Bcin07g01290		1.0515	1.17755e-18	2.38275e-17	2.0727	up	yes	GO:0005524|GO:0140662|GO:0006457|GO:0000166	protein folding
Bcin11g04600	Bcmfs1	-1.0569	1.20205e-18	2.42737e-17	0.4807	down	yes	GO:0055085|GO:0022857|GO:0016021|GO:0016020	membrane	bfu02000
Bcin07g06580	Bckrr1	1.0700	1.24176e-18	2.50246e-17	2.0994	up	yes	GO:0005730|GO:0005634|GO:0003676|GO:0006364|GO:1990904|GO:0042254|GO:0032040|GO:0003723|GO:0030688|GO:0000447|GO:0042274	small-subunit processome	bfu03009
Bcin05g00020		1.2588	1.4529e-18	2.922e-17	2.3930	up	yes	GO:0005634|GO:0000981|GO:0006355|GO:0006357|GO:0008270	regulation of transcription by RNA polymerase II
Bcin09g07110		-1.2251	1.5138e-18	3.03832e-17	0.4278	down	yes	GO:0016787|GO:0016021|GO:0008152|GO:0005975|GO:0004553|GO:0016798|GO:0016020	hydrolase activity, acting on glycosyl bonds
Bcin05g06120	Bcubc11	1.0640	1.72444e-18	3.4541e-17	2.0908	up	yes	GO:0006511|GO:1902426|GO:0061630|GO:0016740|GO:0045842|GO:0005524|GO:0061631|GO:0000166	nucleotide binding
Bcin02g02120		1.4769	1.94618e-18	3.8904e-17	2.7835	up	yes	GO:0016491	oxidoreductase activity
Bcin03g06340		-1.0615	2.00696e-18	4.00383e-17	0.4791	down	yes
Bcin04g01650		1.0862	2.1166e-18	4.21407e-17	2.1231	up	yes	GO:0006351|GO:0003677|GO:0008270	DNA binding
Bcin05g07920	Bccgi121	-1.2521	2.44638e-18	4.86089e-17	0.4198	down	yes	GO:0005634	nucleus
Bcin05g00330	Bcdsk2	1.0417	2.56997e-18	5.09626e-17	2.0586	up	yes	GO:0005515|GO:0031593|GO:0030433|GO:0004190|GO:0030674|GO:0072665|GO:0030474	protein localization to vacuole	bfu04141|bfu04131|bfu03051
Bcin15g03620	Bcgph1	-1.0631	2.64338e-18	5.23135e-17	0.4786	down	yes	GO:0005980|GO:0008184|GO:0016757|GO:0004645|GO:0005975|GO:0030170|GO:0016740|GO:0005737|GO:0102250|GO:0102499	cytoplasm	bfu00500
Bcin05g06080		-2.0312	3.04752e-18	6.01916e-17	0.2446	down	yes
Bcin05g05450		1.0482	3.12571e-18	6.16132e-17	2.0679	up	yes	GO:0055114	obsolete oxidation-reduction process
Bcin11g05390		-1.0849	3.62446e-18	7.13025e-17	0.4714	down	yes	GO:0110165	cellular anatomical entity
Bcin10g01710		-1.3284	3.87671e-18	7.59637e-17	0.3982	down	yes
Bcin14g04740		-1.0909	3.87666e-18	7.59637e-17	0.4695	down	yes
Bcin06g05450		-1.0401	4.84096e-18	9.46709e-17	0.4863	down	yes	GO:0006351|GO:0005634|GO:0045893|GO:0006366|GO:0034599|GO:0003713|GO:0005737	cytoplasm
Bcin04g04610		-1.0477	4.85774e-18	9.48119e-17	0.4837	down	yes	GO:0016575	histone deacetylation
Bcin10g04980		-1.1080	4.8931e-18	9.53144e-17	0.4639	down	yes
Bcin06g00170		-2.1174	5.05315e-18	9.82392e-17	0.2305	down	yes
Bcin01g00870		-1.0437	5.40028e-18	1.04688e-16	0.4851	down	yes	GO:0055085|GO:0022857|GO:0016021|GO:0016020	membrane
Bcin09g02910		1.0979	5.40599e-18	1.04688e-16	2.1405	up	yes	GO:0102953|GO:0036374|GO:0103068	leukotriene C4 gamma-glutamyl transferase activity
Bcin13g02760		1.0807	5.56953e-18	1.07645e-16	2.1150	up	yes	GO:0042546|GO:0006078|GO:0016021|GO:0016020	membrane
Bcin04g05220	Bckti11	1.0628	5.68645e-18	1.09691e-16	2.0890	up	yes	GO:0046872|GO:0017183	metal ion binding
Bcin11g00680		1.2651	5.81271e-18	1.11909e-16	2.4035	up	yes
Bcin15g03690	Bcctf1a	1.0450	6.44661e-18	1.23872e-16	2.0634	up	yes	GO:0006351|GO:0005634|GO:0046872|GO:0000981|GO:0006355|GO:0006357|GO:0003677|GO:0008270	regulation of transcription by RNA polymerase II
Bcin07g00260		-1.1556	7.45667e-18	1.43004e-16	0.4489	down	yes	GO:0046872|GO:0016702|GO:0042412|GO:0016491|GO:0005506|GO:0017172|GO:0051213	dioxygenase activity
Bcin04g03240		1.1703	7.47575e-18	1.43093e-16	2.2505	up	yes	GO:0032259|GO:0008168|GO:0008757|GO:0016740	transferase activity
Bcin08g05730		-1.0360	7.64615e-18	1.46072e-16	0.4877	down	yes	GO:0005515	protein binding
Bcin10g02440		1.0279	7.71325e-18	1.47071e-16	2.0390	up	yes	GO:0005515	protein binding
Bcin16g04250		1.0350	7.82647e-18	1.48943e-16	2.0491	up	yes	GO:0016579|GO:0004843	cysteine-type deubiquitinase activity
Bcin04g00370		-1.0393	8.02872e-18	1.525e-16	0.4866	down	yes	GO:0005671	obsolete Ada2/Gcn5/Ada3 transcription activator complex
Bcin09g00770		-1.1272	8.10586e-18	1.5367e-16	0.4578	down	yes
Bcin16g01520	Bckar3	1.0666	8.74596e-18	1.65489e-16	2.0945	up	yes	GO:0003777|GO:0007018|GO:0005856|GO:0003774|GO:0005874|GO:0005524|GO:0000166|GO:0008017	cytoskeletal motor activity	bfu04812|bfu04814|bfu03036
Bcin01g10620		1.1460	8.79357e-18	1.66073e-16	2.2130	up	yes
Bcin01g09270		1.3259	1.02067e-17	1.92395e-16	2.5070	up	yes	GO:0016021|GO:0016020	membrane
Bcin07g04390		-1.0523	1.11076e-17	2.08979e-16	0.4822	down	yes
Bcin03g01100		1.0213	1.18281e-17	2.22112e-16	2.0297	up	yes	GO:0005634|GO:0080090|GO:0051171|GO:0000981|GO:0006355|GO:0006357|GO:0008270	regulation of primary metabolic process
Bcin12g04130		-1.0891	1.19943e-17	2.24809e-16	0.4701	down	yes	GO:0016787|GO:0046872|GO:0004722|GO:0004721|GO:0017018	myosin phosphatase activity
Bcin01g02920		-1.0696	1.20203e-17	2.2487e-16	0.4764	down	yes	GO:0016787	hydrolase activity
Bcin02g02700		-1.0285	1.3042e-17	2.43524e-16	0.4902	down	yes	GO:0016021|GO:0016020	membrane
Bcin15g03810		1.3914	1.43382e-17	2.67225e-16	2.6234	up	yes	GO:0016021|GO:0016020	membrane
Bcin13g03470		-1.1811	1.55704e-17	2.89644e-16	0.4410	down	yes
Bcin02g04470		1.1032	1.65867e-17	3.07972e-16	2.1483	up	yes	GO:0016021|GO:0016020	membrane
Bcin07g05810	Bcccp2	1.0729	1.7265e-17	3.19967e-16	2.1037	up	yes	GO:0046872|GO:0020037|GO:0098869|GO:0006979|GO:0016491|GO:0034599|GO:0004601	cellular oxidant detoxification	bfu99980
Bcin12g01530		1.0397	1.90718e-17	3.52793e-16	2.0557	up	yes	GO:0004553|GO:0005975|GO:0016021|GO:0016020	membrane
Bcin03g05500		-1.0884	2.05996e-17	3.80344e-16	0.4703	down	yes
Bcin07g03390	Bctop2	1.0214	2.10765e-17	3.88427e-16	2.0299	up	yes	GO:0006265|GO:0016853|GO:0003916|GO:0046872|GO:0006259|GO:0003918|GO:0003677|GO:0005524|GO:0061982	DNA topoisomerase activity	bfu03036|bfu03032
Bcin16g04040		-1.0173	2.181e-17	4.01198e-16	0.4941	down	yes	GO:0016491	oxidoreductase activity
Bcin11g01450	Bhp2	-1.1372	2.203e-17	4.04495e-16	0.4546	down	yes	GO:0005576|GO:0005618	cell wall
Bcin09g04060	Bcfre7	-1.0158	2.20976e-17	4.04987e-16	0.4946	down	yes	GO:0016021|GO:0006811|GO:0016491|GO:0006826|GO:0000293|GO:0016020	iron ion transport
Bcin05g04290		-1.0846	2.27746e-17	4.16624e-16	0.4715	down	yes	GO:0016021|GO:0016020	membrane
Bcin04g04870		-1.0290	2.42394e-17	4.42603e-16	0.4900	down	yes
Bcin01g11480		-1.1289	2.59062e-17	4.72169e-16	0.4573	down	yes	GO:0070330|GO:0046872|GO:0020037|GO:0009405|GO:0016491|GO:0004497|GO:0003958|GO:0005506|GO:0010181|GO:0016705	metal ion binding
Bcin01g06630		-1.9870	2.84259e-17	5.17143e-16	0.2523	down	yes
Bcin15g02240		-1.0148	2.8661e-17	5.20464e-16	0.4949	down	yes	GO:0016021|GO:0046872|GO:0020037|GO:0009405|GO:0016491|GO:0004497|GO:0005506|GO:0016705|GO:0016020	metal ion binding
Bcin09g04540		-1.4896	2.94764e-17	5.34294e-16	0.3561	down	yes
ENSRNA049512063	Afu_455	1.4466	3.08602e-17	5.57668e-16	2.7257	up	yes
Bcin12g03570		1.0457	3.08784e-17	5.57668e-16	2.0644	up	yes	GO:0050661|GO:0051287|GO:0009083|GO:0016491|GO:0006574|GO:0016616|GO:0008442	branched-chain amino acid catabolic process
Bcin08g05700		1.0624	3.12998e-17	5.6425e-16	2.0885	up	yes	GO:0016787|GO:0010945|GO:0016021|GO:0016020	membrane
Bcin09g01430		-1.0995	3.16912e-17	5.70268e-16	0.4667	down	yes
Bcin06g04890		-1.0308	3.32494e-17	5.97224e-16	0.4894	down	yes	GO:0016021|GO:0016020	membrane
Bcin10g01210		-1.0534	3.50267e-17	6.2801e-16	0.4818	down	yes
Bcin08g05040		1.0109	3.67097e-17	6.56997e-16	2.0151	up	yes	GO:0006552|GO:0016874	leucine catabolic process
Bcin13g00810	Bcdao3	1.1127	3.87866e-17	6.92917e-16	2.1624	up	yes	GO:0071949|GO:0016491|GO:0003884|GO:0046416	D-amino acid metabolic process	bfu00470|bfu00311|bfu00260|bfu04146|bfu00330
Bcin14g05470		1.0321	4.11814e-17	7.34377e-16	2.0450	up	yes
Bcin08g06140		1.0378	4.2914e-17	7.639e-16	2.0531	up	yes
Bcin13g04640		-1.0084	4.32171e-17	7.66544e-16	0.4971	down	yes	GO:0016491	oxidoreductase activity
Bcin11g04630		1.0102	4.31442e-17	7.66544e-16	2.0143	up	yes	GO:0016491|GO:0016616|GO:0051287	oxidoreductase activity
Bcin05g03800		-1.0055	4.99649e-17	8.84647e-16	0.4981	down	yes
Bcin07g02220	Bmr3	-1.0144	5.13005e-17	9.06675e-16	0.4950	down	yes	GO:0016021|GO:0055085|GO:0042626|GO:0016887|GO:0140359|GO:0005524|GO:0000166|GO:0016020	nucleotide binding
Bcin09g06120	Bczrt1	1.0034	5.54725e-17	9.78665e-16	2.0047	up	yes	GO:0005385|GO:0016021|GO:0055085|GO:0046873|GO:0030001|GO:0006811|GO:0000041|GO:0071577|GO:0016020	transition metal ion transport	bfu02000
Bcin11g06400		1.0370	5.75272e-17	1.01134e-15	2.0519	up	yes
Bcin11g06510		-1.2107	5.75285e-17	1.01134e-15	0.4321	down	yes	GO:0016838	carbon-oxygen lyase activity, acting on phosphates
Bcin06g05400		1.0098	5.83956e-17	1.02477e-15	2.0136	up	yes	GO:0016746|GO:0016740|GO:0016747|GO:0003988	transferase activity
Bcin02g03920		1.0918	6.11812e-17	1.06986e-15	2.1314	up	yes	GO:0016021|GO:0016020	membrane
Bcin03g05140		1.1408	6.11066e-17	1.06986e-15	2.2051	up	yes	GO:0016787|GO:0016810	hydrolase activity, acting on carbon-nitrogen (but not peptide) bonds
Bcin10g00510	Bchrd1	-1.0034	6.19806e-17	1.08193e-15	0.4988	down	yes	GO:0016020|GO:0016567|GO:0016021|GO:0008270	membrane	bfu04121|bfu04141|bfu04120
Bcin01g06960	Bccir1	1.0079	6.50332e-17	1.1318e-15	2.0110	up	yes	GO:0005759|GO:0005739|GO:0009055|GO:0022900	electron transport chain	bfu99982
Bcin02g07070		-1.0953	6.50656e-17	1.1318e-15	0.4680	down	yes
Bcin11g02780		1.1091	6.65057e-17	1.15482e-15	2.1571	up	yes	GO:0016021|GO:0016020	membrane
Bcin08g05600		1.0250	6.77706e-17	1.17473e-15	2.0349	up	yes
Bcin09g07140		-1.0028	7.44933e-17	1.28901e-15	0.4990	down	yes	GO:0016021|GO:0016020	membrane
Bcin05g04010		-1.0612	7.73651e-17	1.33404e-15	0.4792	down	yes
Bcin11g00150		1.0679	7.73516e-17	1.33404e-15	2.0964	up	yes	GO:0016021|GO:0016020	membrane
Bcin12g00710		-1.0729	7.80493e-17	1.3435e-15	0.4754	down	yes	GO:1901566|GO:0004497|GO:0044249	cellular biosynthetic process
Bcin06g03020		-1.0500	8.42556e-17	1.44782e-15	0.4830	down	yes	GO:0016021|GO:0016020	membrane
Bcin09g03630		1.1837	8.64097e-17	1.48227e-15	2.2716	up	yes
Bcin12g03830		-1.1450	8.94957e-17	1.53256e-15	0.4522	down	yes	GO:0055085|GO:0022857|GO:0016021|GO:0016020	transmembrane transport
Bcin01g08830		-1.0227	9.07502e-17	1.55136e-15	0.4922	down	yes
Bcin11g03790		-1.2129	1.06041e-16	1.80034e-15	0.4314	down	yes
Bcin01g10650		1.0286	1.07886e-16	1.82853e-15	2.0401	up	yes
Bcin16g02200	Bcvps55	-1.0195	1.24811e-16	2.1046e-15	0.4933	down	yes	GO:0016021|GO:0005770|GO:0034424|GO:0032511|GO:0016020	Vps55/Vps68 complex
Bcin04g00840		-1.4604	1.32736e-16	2.23442e-15	0.3634	down	yes	GO:0016021|GO:0016020	membrane
Bcin03g05270		-1.5894	1.33986e-16	2.25165e-15	0.3323	down	yes	GO:0016712|GO:0046872|GO:0020037|GO:0009405|GO:0016491|GO:0004497|GO:0005506|GO:0016705	metal ion binding
Bcin16g04670	Bcnop4	1.0395	1.3851e-16	2.32374e-15	2.0555	up	yes	GO:0003676|GO:0003723	nucleic acid binding	bfu03009|bfu03008
Bcin15g05140		1.2126	1.68607e-16	2.81913e-15	2.3175	up	yes	GO:0010181|GO:0016491	oxidoreductase activity
Bcin02g03660		-1.0360	1.72434e-16	2.87825e-15	0.4877	down	yes	GO:0016829|GO:0047453|GO:0052855|GO:0016836|GO:0005524|GO:0005737|GO:0046496|GO:0000166	lyase activity
Bcin08g06490		-1.0743	1.7967e-16	2.99399e-15	0.4749	down	yes	GO:0005634|GO:0000981|GO:0006355|GO:0006357|GO:0008270	regulation of transcription by RNA polymerase II
Bcin03g00860	Bcaah1	-1.1103	1.97407e-16	3.28404e-15	0.4632	down	yes	GO:0016787|GO:0005634|GO:0046936|GO:0046872|GO:0009168|GO:0004000|GO:0009117|GO:0019239|GO:0000034|GO:0006146|GO:0005737|GO:0043103|GO:0008270	2'-deoxyadenosine deaminase activity	bfu00230
Bcin14g04130		1.1198	1.9943e-16	3.31215e-15	2.1732	up	yes
Bcin10g05910		-1.0010	2.03652e-16	3.37661e-15	0.4996	down	yes
Bcin05g04470		-1.3676	2.09119e-16	3.46146e-15	0.3875	down	yes
Bcin16g00610	Bcbfr2	1.0349	2.11483e-16	3.49475e-15	2.0490	up	yes	GO:0005634	nucleus	bfu03009
Bcin13g04350	Bcdom34	-1.0593	2.37688e-16	3.90178e-15	0.4799	down	yes	GO:0004519|GO:0016787|GO:0004518|GO:0046872|GO:0070966|GO:0070481|GO:0071025|GO:0005737	nuclease activity
Bcin09g06730		1.0198	2.54144e-16	4.16502e-15	2.0277	up	yes	GO:0016787|GO:0030245|GO:0008152|GO:0030248|GO:0005576|GO:0005975|GO:0000272|GO:0016798|GO:0008810	cellulose binding
Bcin16g03110	Bcrai1	1.0632	2.63668e-16	4.31397e-15	2.0896	up	yes	GO:0016787|GO:0005634|GO:0004518|GO:0016070|GO:0046872|GO:0003723|GO:0000166	nuclease activity	bfu03009|bfu03021
Bcin01g11210		1.4919	2.87668e-16	4.6989e-15	2.8125	up	yes
Bcin01g10690	Bcbrn1	1.0002	3.0268e-16	4.91174e-15	2.0003	up	yes	GO:0061638|GO:0000796|GO:0005634|GO:0030261|GO:0000792|GO:0000785|GO:0003697|GO:0051301|GO:0005694|GO:0016887|GO:0007049|GO:0003690|GO:0007076|GO:0005737|GO:0033553|GO:0051315	CENP-A containing chromatin	bfu99980|bfu04111|bfu03036
Bcin06g06880	Bcamf1	1.1079	3.12893e-16	5.06917e-15	2.1552	up	yes	GO:0016021|GO:0055085|GO:0072488|GO:0005886|GO:0008519|GO:0022857|GO:0016020	ammonium transmembrane transport
Bcin06g04560		1.0094	3.15277e-16	5.09947e-15	2.0131	up	yes	GO:0004571|GO:0016787|GO:0030433|GO:0005509|GO:0046872|GO:0008152|GO:0006486|GO:0005975|GO:0016798|GO:0016020	ubiquitin-dependent ERAD pathway
Bcin12g06300		1.0620	3.47323e-16	5.59043e-15	2.0878	up	yes	GO:0016787|GO:0046872|GO:0006508|GO:0008237|GO:0005576|GO:0008233|GO:0004222	peptidase activity
Bcin16g02950		1.4557	3.51345e-16	5.64601e-15	2.7428	up	yes	GO:0043386|GO:0016021|GO:0016020	membrane
Bcin05g03310		-1.0182	3.94784e-16	6.30752e-15	0.4937	down	yes	GO:0006974|GO:0006302|GO:0006281|GO:0005634	cellular response to DNA damage stimulus
Bcin12g01180		-1.0277	4.80137e-16	7.64135e-15	0.4905	down	yes	GO:0016021|GO:0016020	membrane
Bcin07g02750		1.0301	4.87754e-16	7.75014e-15	2.0421	up	yes	GO:0006629|GO:0030729	lipid metabolic process
Bcin12g01900		1.3390	5.25841e-16	8.32862e-15	2.5297	up	yes	GO:0016021|GO:0016020	membrane
Bcin04g06050		1.5445	5.70209e-16	9.01695e-15	2.9171	up	yes	GO:0008152|GO:0000272|GO:0004553|GO:0016798|GO:0008810	hydrolase activity, acting on glycosyl bonds
Bcin15g01890		1.0478	5.81424e-16	9.17965e-15	2.0674	up	yes
Bcin09g05270		-1.0959	6.31565e-16	9.95543e-15	0.4679	down	yes	GO:0016021|GO:0016020	membrane
Bcin14g03030		-1.1308	6.41841e-16	1.01014e-14	0.4567	down	yes
Bcin04g03700		1.1960	9.2862e-16	1.44768e-14	2.2910	up	yes
Bcin06g07380		1.0116	1.00975e-15	1.57169e-14	2.0162	up	yes	GO:0016811	hydrolase activity, acting on carbon-nitrogen (but not peptide) bonds, in linear amides
Bcin04g02030		-1.0881	1.07627e-15	1.66738e-14	0.4704	down	yes	GO:0016021|GO:0016020	membrane
Bcin05g03540		1.1485	1.3004e-15	1.99589e-14	2.2168	up	yes	GO:0008168|GO:0008171|GO:0044550|GO:0032259|GO:0008757	secondary metabolite biosynthetic process
Bcin12g04320		1.2007	1.33381e-15	2.04086e-14	2.2986	up	yes	GO:0006351|GO:0005634|GO:0046872|GO:0000981|GO:0006355|GO:0006357|GO:0003677|GO:0008270	regulation of transcription by RNA polymerase II
Bcin12g02910		1.0241	1.35109e-15	2.0641e-14	2.0337	up	yes	GO:0016614|GO:0050660	flavin adenine dinucleotide binding
Bcin02g01710		-1.8400	1.4776e-15	2.24355e-14	0.2793	down	yes	GO:0055085|GO:0022857|GO:0016021|GO:0016020	membrane
Bcin02g09210		-1.0300	1.71958e-15	2.59113e-14	0.4897	down	yes	GO:0016021|GO:0016020	membrane
Bcin05g08110	Bcmae1	-1.0431	1.80363e-15	2.71366e-14	0.4853	down	yes	GO:0006520|GO:0004471|GO:0051287|GO:0046872|GO:0004470|GO:0016491|GO:0006090|GO:0005739	mitochondrion	bfu00620
Bcin04g06010		1.1350	1.80988e-15	2.71893e-14	2.1962	up	yes
Bcin12g00910		1.8207	1.97141e-15	2.95264e-14	3.5324	up	yes	GO:0016021|GO:0016020	membrane
Bcin08g06560		-1.0146	2.09104e-15	3.1271e-14	0.4950	down	yes	GO:0055085|GO:0022857|GO:0016021|GO:0016020	membrane
Bcin12g05120		-1.0745	2.11943e-15	3.16478e-14	0.4748	down	yes	GO:0016787|GO:0016021|GO:0016020	hydrolase activity
Bcin04g04580		1.0186	2.12539e-15	3.1689e-14	2.0260	up	yes	GO:0055085|GO:0022857|GO:0016021|GO:0016020	membrane
Bcin01g11490		-1.0079	2.20776e-15	3.27846e-14	0.4973	down	yes	GO:0008168|GO:0008171|GO:0044550|GO:0032259|GO:0008757	secondary metabolite biosynthetic process
Bcin01g01410	Bcaat2	1.1790	2.2922e-15	3.39719e-14	2.2642	up	yes	GO:0006520|GO:0003824|GO:0004069|GO:0008483|GO:0030170|GO:0016740|GO:0009058	transferase activity	bfu00360|bfu04147|bfu00400|bfu00270|bfu00220|bfu00250|bfu00350|bfu00330|bfu04131|bfu01007
Bcin14g04420		-1.0591	2.34356e-15	3.46813e-14	0.4799	down	yes
Bcin01g00030	Bcboa3	-1.1546	2.37973e-15	3.5164e-14	0.4492	down	yes	GO:0016021|GO:0046872|GO:0020037|GO:0009405|GO:0016491|GO:0004497|GO:0005506|GO:0016705|GO:0016020	membrane
Bcin01g02870		-1.0085	4.45247e-15	6.45413e-14	0.4971	down	yes	GO:0010181|GO:0016491	oxidoreductase activity
Bcin14g03870		-1.4082	4.49308e-15	6.50349e-14	0.3768	down	yes
Bcin04g00250		-1.0249	5.88181e-15	8.48882e-14	0.4914	down	yes	GO:0008180	COP9 signalosome
ENSRNA049512791	Afu_182	-1.1405	6.33283e-15	9.11322e-14	0.4536	down	yes
Bcin01g08110		-1.4508	7.37708e-15	1.05536e-13	0.3658	down	yes	GO:0016787|GO:0004557|GO:0008152|GO:0052692|GO:0005975|GO:0004553|GO:0015925|GO:0016798	galactosidase activity
Bcin05g06510		1.2849	7.38697e-15	1.05536e-13	2.4367	up	yes	GO:0016614|GO:0050660	flavin adenine dinucleotide binding
Bcin01g05770		-1.0385	7.7406e-15	1.1027e-13	0.4868	down	yes	GO:0016787	hydrolase activity
Bcin04g04960		1.1148	7.91726e-15	1.12464e-13	2.1657	up	yes
Bcin01g00640		1.0514	9.18344e-15	1.2971e-13	2.0725	up	yes	GO:0016614|GO:0050660	flavin adenine dinucleotide binding
Bcin10g05590		-1.0986	9.18374e-15	1.2971e-13	0.4670	down	yes	GO:0016787|GO:0008152|GO:0005975|GO:0000272|GO:0004553|GO:0016798	hydrolase activity, acting on glycosyl bonds
Bcin04g06990		1.0392	9.45684e-15	1.33188e-13	2.0551	up	yes	GO:0016787|GO:0016798|GO:0008152|GO:0046558|GO:0005975|GO:0004553|GO:0031222	hydrolase activity, acting on glycosyl bonds
Bcin02g00870	Bcgst8	-1.0103	1.29689e-14	1.806e-13	0.4965	down	yes	GO:0045174|GO:0098869|GO:0016491|GO:0004364|GO:0005737	glutathione dehydrogenase (ascorbate) activity	bfu00480|bfu02000
Bcin01g01130		-1.4655	1.30485e-14	1.81453e-13	0.3621	down	yes
Bcin03g00070		-1.0043	1.35642e-14	1.88096e-13	0.4985	down	yes	GO:0055085|GO:0022857|GO:0016021|GO:0016020	membrane
Bcin03g07860		1.0793	1.36853e-14	1.8951e-13	2.1130	up	yes
Bcin07g02570	Bcrtg2	-1.1326	1.46078e-14	2.01162e-13	0.4561	down	yes			bfu03036
Bcin14g02760		-1.0742	1.58048e-14	2.17043e-13	0.4749	down	yes	GO:0016021|GO:0016020	membrane
Bcin05g02030		1.9613	1.72229e-14	2.35214e-13	3.8942	up	yes	GO:0016021|GO:0016020	membrane
Bcin11g02850		1.3855	1.93342e-14	2.63685e-13	2.6126	up	yes
Bcin05g04990		-1.3942	1.95394e-14	2.65752e-13	0.3805	down	yes	GO:0055114	obsolete oxidation-reduction process
Bcin05g04930		-1.7091	2.56282e-14	3.4478e-13	0.3058	down	yes	GO:0016491	oxidoreductase activity
Bcin12g01890		1.2699	2.91301e-14	3.89252e-13	2.4115	up	yes	GO:0005524|GO:0004672|GO:0006468	protein phosphorylation
Bcin07g05510	Bctlg2	-1.0419	3.226e-14	4.28764e-13	0.4857	down	yes	GO:0006886|GO:0006673|GO:0016021|GO:0006897|GO:0031201|GO:0005802|GO:0009306|GO:0006675|GO:0010008|GO:0006906|GO:0006896|GO:0005484|GO:0032527|GO:0016192|GO:0016020	endosome membrane	bfu04130|bfu04131
Bcin10g02560	Bcprd7	1.0877	3.42403e-14	4.54221e-13	2.1254	up	yes	GO:0046872|GO:0016491|GO:0004601|GO:0098869	cellular oxidant detoxification
Bcin06g07420		1.0309	4.0833e-14	5.36237e-13	2.0432	up	yes	GO:0016746	acyltransferase activity
Bcin01g08120		-1.3954	4.24555e-14	5.56808e-13	0.3802	down	yes
Bcin12g05280		-1.2282	4.42899e-14	5.79333e-13	0.4268	down	yes	GO:0055085|GO:0022857|GO:0016021|GO:0016020	membrane
Bcin04g02600		1.1028	4.6278e-14	6.0454e-13	2.1477	up	yes	GO:0055085|GO:0022857|GO:0016021|GO:0016020	membrane
Bcin02g07700	Bcara1	1.3198	5.72926e-14	7.4062e-13	2.4963	up	yes	GO:0016787|GO:0016798|GO:0008152|GO:0046558|GO:0005975|GO:0004553|GO:0031222	hydrolase activity, acting on glycosyl bonds	bfu99980
Bcin11g03070		-1.0422	6.20768e-14	7.9934e-13	0.4856	down	yes
Bcin07g01770		-1.0484	7.17703e-14	9.19383e-13	0.4835	down	yes
Bcin06g01560		1.1854	7.27737e-14	9.29834e-13	2.2743	up	yes
Bcin09g01010		1.3825	9.24211e-14	1.17181e-12	2.6072	up	yes
Bcin01g06950		-1.2129	9.84785e-14	1.24543e-12	0.4314	down	yes	GO:0016021|GO:0016020	membrane
Bcin09g00320		-1.0170	1.05639e-13	1.33089e-12	0.4941	down	yes	GO:0016021|GO:0016020	membrane
Bcin13g03090		-1.1105	1.12065e-13	1.40827e-12	0.4631	down	yes	GO:0003824	catalytic activity
Bcin11g03800		-1.1708	1.14246e-13	1.43386e-12	0.4442	down	yes	GO:0005634|GO:0046983|GO:0003677	DNA binding
ENSRNA049513392	RNaseP_nuc	1.2645	1.17006e-13	1.46664e-12	2.4025	up	yes
Bcin15g01710		-1.0628	1.31504e-13	1.63802e-12	0.4787	down	yes	GO:0051118|GO:0016787	glucan endo-1,3-alpha-glucosidase activity
Bcin01g00010	Bcboa1	-1.3179	1.55765e-13	1.93293e-12	0.4011	down	yes
Bcin01g08890		-1.2105	1.58737e-13	1.96488e-12	0.4321	down	yes
Bcin10g05480		1.1869	1.65888e-13	2.05084e-12	2.2766	up	yes	GO:0055085|GO:0022857|GO:0016021|GO:0016020	transmembrane transport
Bcin05g01020		-1.0289	2.02995e-13	2.49714e-12	0.4901	down	yes	GO:0016021|GO:0016020	membrane
Bcin15g00940		-1.3736	3.06143e-13	3.71986e-12	0.3859	down	yes
Bcin07g00230		1.2086	3.51774e-13	4.23796e-12	2.3112	up	yes	GO:0016787|GO:0003824	catalytic activity
Bcin09g00940		-1.3279	4.3701e-13	5.22673e-12	0.3983	down	yes
Bcin16g00020		-1.4549	5.04223e-13	5.95163e-12	0.3648	down	yes	GO:0016021|GO:0016020	membrane
Bcin01g11060		-1.1569	6.3268e-13	7.38003e-12	0.4485	down	yes
Bcin07g04180	Bcrkm5	-1.0544	6.54171e-13	7.59497e-12	0.4815	down	yes	GO:0008757	S-adenosylmethionine-dependent methyltransferase activity
Bcin01g04160		-1.0551	8.24009e-13	9.45608e-12	0.4813	down	yes	GO:0046901|GO:0006730|GO:0046872|GO:0016874|GO:0016881|GO:0005524|GO:0016020|GO:0009396|GO:0005743|GO:0000166|GO:0009058|GO:0004326	tetrahydrofolylpolyglutamate biosynthetic process
Bcin08g01860		1.1094	8.52157e-13	9.75651e-12	2.1575	up	yes	GO:0003779|GO:0005525|GO:0030036	actin binding
Bcin11g04450		1.2295	1.03965e-12	1.18212e-11	2.3449	up	yes
Bcin09g00440		1.0451	1.63343e-12	1.81972e-11	2.0635	up	yes	GO:0055085|GO:0022857|GO:0016021|GO:0016020	transmembrane transport
Bcin14g05500	Bcgod1	1.0164	2.38767e-12	2.62168e-11	2.0229	up	yes	GO:0016614|GO:0050660	flavin adenine dinucleotide binding
Bcin07g04970		1.1302	2.58325e-12	2.8208e-11	2.1890	up	yes
Bcin12g01800		1.0821	2.69153e-12	2.92615e-11	2.1171	up	yes
EFBcG00000013271		-1.0665	3.12705e-12	3.35912e-11	0.4775	down	yes
Bcin05g05000		-1.1637	3.29492e-12	3.5318e-11	0.4464	down	yes
Bcin02g07140		1.0901	3.70441e-12	3.94513e-11	2.1289	up	yes	GO:0005634|GO:0080090|GO:0051171|GO:0000981|GO:0006355|GO:0006357|GO:0008270	regulation of primary metabolic process
Bcin05g04190		-1.3758	4.05677e-12	4.30652e-11	0.3853	down	yes
Bcin07g05570		1.0980	4.07106e-12	4.31245e-11	2.1406	up	yes	GO:0016310|GO:0016301|GO:0016740|GO:0005524|GO:0000166|GO:0004674	phosphorylation
Bcin01g04540	Bop2	-1.0526	4.11306e-12	4.34766e-11	0.4821	down	yes	GO:0016021|GO:0018298|GO:0009881|GO:0006811|GO:0050896|GO:0007602|GO:0034220|GO:0005216|GO:0016020	response to stimulus
Bcin06g00040		2.0749	4.12473e-12	4.35535e-11	4.2131	up	yes
Bcin03g05760		1.3450	4.13326e-12	4.35971e-11	2.5403	up	yes	GO:0005347|GO:0016021|GO:0055085|GO:0005739|GO:0005743|GO:0016020	mitochondrion
Bcin03g00480	Bcxyn11A	1.2666	4.69362e-12	4.92458e-11	2.4059	up	yes	GO:0016787|GO:0031176|GO:0008152|GO:0005975|GO:0000272|GO:0004553|GO:0016798|GO:0045493	polysaccharide catabolic process
Bcin15g04460		1.0446	4.82054e-12	5.04706e-11	2.0627	up	yes	GO:0055085|GO:0022857|GO:0016021|GO:0016020	membrane
Bcin15g05700		1.1542	5.31023e-12	5.53638e-11	2.2256	up	yes	GO:0016787	hydrolase activity
Bcin03g02640		1.0088	5.89772e-12	6.13598e-11	2.0122	up	yes	GO:0003839|GO:0016829	lyase activity
Bcin05g01450	Bcprd2	1.4966	6.51201e-12	6.7609e-11	2.8217	up	yes	GO:0046872|GO:0016491|GO:0004601|GO:0098869	cellular oxidant detoxification
Bcin03g00290		1.0124	7.49073e-12	7.72847e-11	2.0173	up	yes	GO:0016787	hydrolase activity
Bcin06g01350		1.4747	8.20323e-12	8.4285e-11	2.7793	up	yes
Bcin12g03200		1.1933	8.68629e-12	8.89717e-11	2.2867	up	yes	GO:0016021|GO:0016020	membrane
Bcin14g03700		-1.0436	8.89761e-12	9.10421e-11	0.4851	down	yes	GO:0016747|GO:0008080	acyltransferase activity, transferring groups other than amino-acyl groups
Bcin04g04880		-1.0855	9.20797e-12	9.41207e-11	0.4712	down	yes	GO:0016021|GO:0006811|GO:0016491|GO:0006826|GO:0000293|GO:0016020	iron ion transport
Bcin03g03830	Bcpme2	-1.0836	9.87135e-12	1.00694e-10	0.4718	down	yes	GO:0016787|GO:0030599|GO:0045330|GO:0042545|GO:0005576|GO:0071555|GO:0045490	cell wall organization	bfu00040
Bcin12g00230		1.1467	9.91967e-12	1.01083e-10	2.2141	up	yes	GO:0005515	protein binding
Bcin05g01990		1.1656	1.01845e-11	1.03602e-10	2.2432	up	yes	GO:0016021|GO:0016020	membrane
Bcin10g04800		-1.3468	1.08406e-11	1.0979e-10	0.3932	down	yes
Bcin16g02960		2.1286	1.28051e-11	1.28505e-10	4.3730	up	yes
EFBcG00000013126		1.4916	1.48085e-11	1.4801e-10	2.8120	up	yes
Bcin05g04570		1.0552	1.75967e-11	1.74821e-10	2.0780	up	yes	GO:0016614|GO:0050660	flavin adenine dinucleotide binding
Bcin16g02580		1.0226	1.7645e-11	1.75126e-10	2.0316	up	yes	GO:0005515	protein binding
Bcin01g09700		1.1865	1.89171e-11	1.86259e-10	2.2760	up	yes
Bcin05g02550		2.0263	2.22197e-11	2.16838e-10	4.0735	up	yes
Bcin14g01520		1.4735	2.36025e-11	2.29431e-10	2.7770	up	yes	GO:0016787	hydrolase activity
Bcin14g02950		1.4032	2.96552e-11	2.8714e-10	2.6448	up	yes	GO:0003676|GO:0008270	nucleic acid binding
Bcin01g03320		-1.3607	3.85967e-11	3.67967e-10	0.3894	down	yes	GO:0016021|GO:0016020	membrane
Bcin02g04800		-1.6560	4.23887e-11	4.01962e-10	0.3173	down	yes	GO:0046872|GO:0006508|GO:0004181|GO:0005576|GO:0008270	extracellular region
Bcin10g00320		-1.0752	4.521e-11	4.27319e-10	0.4746	down	yes
Bcin02g05700		-1.2017	4.82216e-11	4.54053e-10	0.4348	down	yes	GO:0016021|GO:0016020	membrane
Bcin10g00290		1.4644	5.21687e-11	4.87515e-10	2.7594	up	yes
Bcin03g04480		1.1151	5.76936e-11	5.37119e-10	2.1661	up	yes	GO:0055114	obsolete oxidation-reduction process
Bcin08g06330		1.1518	6.28968e-11	5.82824e-10	2.2219	up	yes	GO:0016021|GO:0016020	membrane
ENSRNA049513790	Afu_514	1.5517	7.03931e-11	6.50463e-10	2.9316	up	yes
Bcin02g09220		-1.6069	7.49633e-11	6.90763e-10	0.3283	down	yes	GO:0016021|GO:0016020	membrane
Bcin12g01110		1.1557	8.92524e-11	8.17117e-10	2.2279	up	yes
Bcin11g05880		-1.2755	9.09091e-11	8.3075e-10	0.4131	down	yes
Bcin01g02820		-1.0247	1.32313e-10	1.1787e-09	0.4915	down	yes
Bcin08g04040		-1.3549	1.39584e-10	1.23767e-09	0.3910	down	yes
Bcin15g00110		1.5144	1.58179e-10	1.39161e-09	2.8567	up	yes
Bcin08g01770		-1.6191	1.90528e-10	1.66293e-09	0.3255	down	yes	GO:0016491	oxidoreductase activity
Bcin09g06880	Bclip1	-1.0230	2.26801e-10	1.96225e-09	0.4921	down	yes	GO:0016787	hydrolase activity
Bcin06g01340		1.1035	2.5538e-10	2.19039e-09	2.1487	up	yes
Bcin16g04550		1.3292	2.7557e-10	2.35948e-09	2.5126	up	yes	GO:0016021|GO:0016020	membrane
Bcin16g04120		-1.1721	2.90507e-10	2.47881e-09	0.4438	down	yes	GO:0008168|GO:0003908|GO:0003824|GO:0032259|GO:0016740|GO:0006281	transferase activity
Bcin05g05950		-1.0951	3.31832e-10	2.80966e-09	0.4681	down	yes	GO:0016614|GO:0050660	flavin adenine dinucleotide binding
Bcin06g03330		1.5338	4.09417e-10	3.4141e-09	2.8955	up	yes
Bcin05g06230		1.1596	4.12373e-10	3.43587e-09	2.2340	up	yes	GO:0016021|GO:0016020	membrane
Bcin05g04950		-1.1125	4.45049e-10	3.7019e-09	0.4625	down	yes	GO:0004650|GO:0016787|GO:0003824|GO:0008152|GO:0005975|GO:0005576|GO:0071555|GO:0016798	hydrolase activity, acting on glycosyl bonds
Bcin13g05330		-1.2861	4.60916e-10	3.82746e-09	0.4101	down	yes	GO:0016021|GO:0016020	membrane
Bcin01g03620		-1.0373	5.48208e-10	4.51827e-09	0.4872	down	yes
Bcin02g01500		-1.0811	6.03275e-10	4.94337e-09	0.4727	down	yes	GO:0055085|GO:0022857|GO:0016021|GO:0016020	membrane
Bcin02g07480		-1.1491	6.09997e-10	4.9902e-09	0.4509	down	yes	GO:0016491|GO:0031418|GO:0005506|GO:0051213|GO:0016705	oxidoreductase activity
Bcin01g03360		-1.1258	6.84056e-10	5.56849e-09	0.4582	down	yes
Bcin01g04590		-1.6475	6.92529e-10	5.63284e-09	0.3192	down	yes
Bcin14g02420		-1.7915	6.97435e-10	5.66809e-09	0.2889	down	yes
Bcin09g05070		1.0201	7.64283e-10	6.18097e-09	2.0281	up	yes
Bcin02g00860		-1.1715	9.57497e-10	7.68089e-09	0.4439	down	yes
Bcin07g04840		1.5234	1.01341e-09	8.11628e-09	2.8746	up	yes	GO:0008168|GO:0008171|GO:0032259|GO:0008757|GO:0016740	transferase activity
Bcin12g01130		1.2420	1.29838e-09	1.02741e-08	2.3653	up	yes	GO:0016021|GO:0046872|GO:0020037|GO:0009405|GO:0016491|GO:0004497|GO:0005506|GO:0016705|GO:0016020	membrane
Bcin16g05196		1.1467	1.30051e-09	1.02828e-08	2.2140	up	yes
Bcin06g02680		1.3502	1.39294e-09	1.09699e-08	2.5495	up	yes	GO:0043386|GO:0016021|GO:0016020	membrane
Bcin04g01730		-1.0479	1.65394e-09	1.29226e-08	0.4837	down	yes
Bcin09g00020		1.0168	2.23993e-09	1.72296e-08	2.0234	up	yes	GO:0005634|GO:0000981|GO:0006355|GO:0006357|GO:0008270	regulation of transcription by RNA polymerase II
Bcin04g01970		-1.0553	2.3322e-09	1.78977e-08	0.4812	down	yes
Bcin08g01250		1.2910	2.4039e-09	1.84051e-08	2.4471	up	yes	GO:0016021|GO:0016020	membrane
Bcin16g00002		1.0266	2.49059e-09	1.90395e-08	2.0372	up	yes
Bcin11g05510		-1.0090	2.69554e-09	2.05113e-08	0.4969	down	yes	GO:0055085|GO:0022857|GO:0016021|GO:0016020	transmembrane transport
Bcin04g00350		-1.0865	2.91369e-09	2.20528e-08	0.4709	down	yes	GO:0016021|GO:0016020	membrane
Bcin12g04770		1.0626	3.6873e-09	2.75921e-08	2.0887	up	yes	GO:0005634|GO:0080090|GO:0051171|GO:0000981|GO:0006355|GO:0006357|GO:0008270	regulation of primary metabolic process
Bcin13g02030	Bccyc2	-1.0777	3.77337e-09	2.81724e-08	0.4738	down	yes	GO:0016491|GO:0016021|GO:0016020	membrane
Bcin04g02390		1.2636	3.8174e-09	2.84583e-08	2.4009	up	yes
Bcin16g00990		1.1375	4.17262e-09	3.08512e-08	2.2000	up	yes
Bcin16g01620		1.1860	4.3946e-09	3.23718e-08	2.2752	up	yes
Bcin05g06390		1.7049	5.24623e-09	3.82755e-08	3.2601	up	yes
Bcin02g05250		-1.2301	5.57648e-09	4.04468e-08	0.4263	down	yes	GO:0016021|GO:0016020	membrane
Bcin07g05340		1.2238	5.89117e-09	4.24139e-08	2.3357	up	yes	GO:0016021|GO:0016020	membrane
Bcin15g04330		-1.2339	5.91468e-09	4.24957e-08	0.4252	down	yes	GO:0055085|GO:0022857|GO:0016021|GO:0016020	membrane
Bcin14g03140		1.1485	7.54157e-09	5.32204e-08	2.2168	up	yes	GO:0004540|GO:0003723|GO:0090501	RNA phosphodiester bond hydrolysis
Bcin13g05320		-1.8402	7.77287e-09	5.47358e-08	0.2793	down	yes	GO:0016021|GO:0016020	membrane
Bcin01g07350		-1.0773	8.22039e-09	5.76415e-08	0.4739	down	yes
Bcin15g03140		1.5960	9.06998e-09	6.32411e-08	3.0230	up	yes	GO:0016787|GO:0030245|GO:0008152|GO:0030248|GO:0005975|GO:0005576|GO:0000272|GO:0016798|GO:0008810	cellulose catabolic process
Bcin16g02590		1.5956	9.06998e-09	6.32411e-08	3.0222	up	yes
Bcin14g05570		1.3718	1.11837e-08	7.69511e-08	2.5880	up	yes	GO:0016491	oxidoreductase activity
Bcin06g03570		-1.1442	1.56359e-08	1.04891e-07	0.4524	down	yes	GO:0046872	metal ion binding
Bcin07g04440		-1.1738	2.43724e-08	1.59402e-07	0.4432	down	yes	GO:0031505|GO:0005199	structural constituent of cell wall
Bcin01g03920		1.2734	2.50949e-08	1.63802e-07	2.4173	up	yes
Bcin03g00830		1.2896	3.42167e-08	2.19301e-07	2.4446	up	yes
Bcin07g05690		-1.2599	4.30867e-08	2.71759e-07	0.4176	down	yes
Bcin15g01430		-1.1198	4.37343e-08	2.75668e-07	0.4602	down	yes
Bcin10g04420		-1.2065	4.6095e-08	2.90364e-07	0.4333	down	yes
EFBcG00000013121		-1.7727	4.66397e-08	2.93608e-07	0.2927	down	yes
Bcin12g04440		-1.1686	5.46325e-08	3.40252e-07	0.4449	down	yes
Bcin15g04790		-1.4549	5.80451e-08	3.59809e-07	0.3648	down	yes	GO:0009922|GO:0102336|GO:0016021|GO:0102756|GO:0102338|GO:0102337|GO:0016740|GO:0006633|GO:0006631|GO:0006629|GO:0016020	fatty acid metabolic process
Bcin03g01870		-1.6617	5.95139e-08	3.67881e-07	0.3161	down	yes
Bcin03g08310		1.1978	6.00724e-08	3.71102e-07	2.2939	up	yes
Bcin08g03130		-1.0763	6.29274e-08	3.8681e-07	0.4742	down	yes	GO:0016021|GO:0055085|GO:0035672|GO:0015833|GO:0015031|GO:0035673|GO:0016020	oligopeptide transmembrane transport
Bcin02g03120		-1.5937	7.70949e-08	4.6838e-07	0.3313	down	yes
Bcin07g00960		-1.0421	9.96762e-08	5.97154e-07	0.4856	down	yes	GO:0016021|GO:0016020	membrane
Bcin12g04010		-1.2080	1.541e-07	8.94555e-07	0.4329	down	yes
Bcin12g00800		-1.5796	1.62403e-07	9.38908e-07	0.3346	down	yes
Bcin08g04800		-1.0658	1.9289e-07	1.10231e-06	0.4777	down	yes
Bcin06g00850		1.0177	2.30627e-07	1.30816e-06	2.0247	up	yes
Bcin10g05930	Bcprx6	-1.0837	2.81192e-07	1.57693e-06	0.4718	down	yes	GO:0055114	obsolete oxidation-reduction process
Bcin02g09080		-1.4447	3.22173e-07	1.78955e-06	0.3674	down	yes
Bcin08g02470		-1.4383	3.67829e-07	2.02275e-06	0.3690	down	yes
Bcin01g05320		-1.5485	4.38024e-07	2.37973e-06	0.3419	down	yes
Bcin05g03370		-1.0769	5.23626e-07	2.80181e-06	0.4740	down	yes	GO:0016021|GO:0016020	membrane
Bcin16g04090		-1.2294	5.65139e-07	3.00609e-06	0.4265	down	yes	GO:0016021|GO:0016020	membrane
Bcin13g02180		-1.3234	6.08469e-07	3.22274e-06	0.3996	down	yes	GO:0016021|GO:0016020	membrane
Bcin04g00990		1.4556	7.73222e-07	4.00758e-06	2.7428	up	yes	GO:0071949|GO:0016491	oxidoreductase activity
Bcin03g04720		1.1540	8.29176e-07	4.26194e-06	2.2254	up	yes
Bcin07g03280		1.0678	9.45381e-07	4.81925e-06	2.0963	up	yes	GO:0016021|GO:0016788|GO:0016020	membrane
Bcin13g02610		-1.5158	1.09148e-06	5.51582e-06	0.3497	down	yes
Bcin15g04780		-1.0925	1.15043e-06	5.78718e-06	0.4689	down	yes	GO:0016021|GO:0020037|GO:0009405|GO:0004497|GO:0005506|GO:0016705|GO:0016020	membrane
Bcin02g09070		-1.0755	1.30555e-06	6.52777e-06	0.4745	down	yes
Bcin01g06690		-1.0128	1.32943e-06	6.64043e-06	0.4956	down	yes
Bcin04g05870		-1.0544	1.36219e-06	6.787e-06	0.4815	down	yes	GO:0008168|GO:0018022|GO:0016279|GO:0032259|GO:0008757|GO:0016740|GO:0005737	peptidyl-lysine methylation
Bcin02g03850		-1.2195	1.41524e-06	7.02306e-06	0.4294	down	yes
Bcin07g04210		-1.4054	1.77154e-06	8.63561e-06	0.3775	down	yes
Bcin02g00550		-1.2455	1.82818e-06	8.88113e-06	0.4218	down	yes
Bcin10g04720		-1.2166	1.83012e-06	8.88622e-06	0.4303	down	yes
Bcin05g00730	Bccat4	-1.1943	1.98365e-06	9.56145e-06	0.4370	down	yes	GO:0042744|GO:0046872|GO:0020037|GO:0009820|GO:0098869|GO:0006979|GO:0016491|GO:0004096|GO:0004601	cellular oxidant detoxification	bfu04146|bfu04011|bfu00630|bfu00380
Bcin02g07500		1.2996	2.78171e-06	1.31776e-05	2.4617	up	yes	GO:0016021|GO:0016020	membrane
Bcin01g06240		1.1448	2.83942e-06	1.34445e-05	2.2111	up	yes	GO:0005085	guanyl-nucleotide exchange factor activity
Bcin15g01720		-1.4859	3.30492e-06	1.5464e-05	0.3570	down	yes
Bcin08g00930		-1.5923	3.37059e-06	1.57564e-05	0.3317	down	yes	GO:0016491	oxidoreductase activity
Bcin14g01160		-1.1598	4.07639e-06	1.88076e-05	0.4476	down	yes
Bcin16g02250		1.0513	4.44513e-06	2.03855e-05	2.0724	up	yes	GO:0016021|GO:0016020	membrane
Bcin03g03740		1.0630	5.62727e-06	2.52578e-05	2.0893	up	yes	GO:0005515	protein binding
Bcin12g04980	Bcnrps1	-1.0191	5.81196e-06	2.60043e-05	0.4934	down	yes	GO:0016874|GO:0003824	catalytic activity
Bcin12g02120		-1.0145	8.5483e-06	3.70439e-05	0.4950	down	yes	GO:0016787|GO:0052689	hydrolase activity
Bcin08g06790		1.0531	9.24764e-06	3.97789e-05	2.0750	up	yes	GO:0005778|GO:0005779|GO:0016559|GO:0016020	membrane
Bcin02g08890		-1.5304	9.39612e-06	4.03126e-05	0.3462	down	yes	GO:0043386|GO:0016021|GO:0016020	membrane
Bcin06g03940		1.0110	9.57434e-06	4.1024e-05	2.0154	up	yes
Bcin11g05720		-1.0669	1.1183e-05	4.73036e-05	0.4773	down	yes
Bcin12g05950		-1.3252	1.13201e-05	4.78632e-05	0.3991	down	yes	GO:0016491	oxidoreductase activity
Bcin08g07090		1.1806	1.28172e-05	5.36438e-05	2.2667	up	yes
Bcin03g05660		-1.0991	1.54725e-05	6.37082e-05	0.4668	down	yes	GO:0016021|GO:0016020	membrane
Bcin02g07670		-1.2123	1.61572e-05	6.63621e-05	0.4316	down	yes
Bcin16g02850		-1.0192	1.77842e-05	7.24448e-05	0.4934	down	yes	GO:0071949|GO:0016491|GO:0050660	flavin adenine dinucleotide binding
Bcin15g02170		-1.0970	1.82175e-05	7.39665e-05	0.4675	down	yes
EFBcG00000013194		1.0611	1.87182e-05	7.57823e-05	2.0865	up	yes
Bcin13g03400		1.0585	2.46335e-05	9.76182e-05	2.0828	up	yes
ENSRNA049514103	Telomerase_Asco	1.1199	2.63638e-05	0.000103894	2.1733	up	yes
Bcin12g04020		-1.2307	3.43865e-05	0.000131994	0.4261	down	yes
Bcin12g00590		1.0078	5.59208e-05	0.000205811	2.0109	up	yes	GO:0003676|GO:0090502|GO:0004523	RNA phosphodiester bond hydrolysis, endonucleolytic
Bcin09g02150		-1.1232	6.01451e-05	0.000219646	0.4591	down	yes
Bcin11g02150		1.1016	6.20166e-05	0.000226147	2.1460	up	yes
Bcin16g05050		1.0236	8.48981e-05	0.000299988	2.0330	up	yes	GO:0071949|GO:0016491|GO:0050660	flavin adenine dinucleotide binding
Bcin12g01430		-1.0611	9.23093e-05	0.000323752	0.4793	down	yes
Bcin12g02470		1.0767	9.9349e-05	0.000346116	2.1092	up	yes	GO:0016021|GO:0016020	membrane
Bcin03g00580		-1.0274	0.000104661	0.000363726	0.4906	down	yes	GO:0016021|GO:0016020	membrane
Bcin15g04810	Bcmfs1	-1.1173	0.00022452	0.000728442	0.4610	down	yes	GO:0055085|GO:0022857|GO:0016021|GO:0016020	membrane	bfu02000
Bcin13g04740		-1.1098	0.000315946	0.000988515	0.4634	down	yes
ENSRNA049511846	5_8S_rRNA	1.0375	0.000335666	0.00104658	2.0526	up	yes
Bcin03g03180		-1.1440	0.00035759	0.00110936	0.4525	down	yes
